# Supplementary material for: Genome-wide analyses reveal a potential role for the MAPT, MOBP, and APOE loci in sporadic frontotemporal dementia
Source: Am J Hum Genet. 2024 Jun 17;111(7):1316–29. doi: 10.1016/j.ajhg.2024.05.017 (PMC11267522; doi:10.1016/j.ajhg.2024.05.017)
Supplement: Table S2. MAPT and APOE loci-significant markers [file mmc2.xlsx]

## Sheet: Supp Table 2
				VEP Annotation				PLINK Discovery						PLINK Replication					METAL Joint Analysis
Marker	rs number	A1	A2	Allele	1000G EUR	%Δ MAF controls	ImpScore (Rsq) (1,2)	p value	OR(A1)	SE	MAF cases	MAF controls	ImpScore (Rsq)	p value	OR(A1)	SE	MAF cases	MAF controls	Effect	OR	SE	p value	Direction
19:45392254:C:T	rs6857	T	C	T	0.165	8.60606	0.96285, 0.98377	6.22e-10	1.27	0.03867	0.1793	0.1508	0.99076	0.000501	1.283	0.07154	0.1814	0.161	0.2413	1.2729	0.034	1.305e-12	++
17:44819565:C:T	rs199443	T	C	T	0.2227	0.538841	0.96, 0.9648	1.03e-09	0.7956	0.03746	0.187	0.2239	genotyped	0.0005343	0.7655	0.07718	0.2099	0.2198	-0.236	0.789781	0.0337	2.501e-12	--
17:44828931:G:A	rs199533	A	G	A	0.2227	0.853166	genotyped, 0.9644	1.03e-09	0.7957	0.03743	0.1874	0.2246	genotyped	0.001089	0.778	0.07685	0.2121	0.2201	-0.2328	0.792312	0.0337	4.533e-12	--
17:44824213:T:G	rs199534	G	T	G	0.2227	0.538841	0.96033, 0.96505	1.04e-09	0.7957	0.03745	0.187	0.2239	0.98946	0.0005425	0.7657	0.07719	0.2099	0.2196	0.2359	1.26605	0.0337	2.56e-12	++
17:44843136:C:T	rs199528	T	C	T	0.2207	1.13276	0.95256, 0.97227	1.07e-09	0.7956	0.03751	0.187	0.2232	genotyped	0.001369	0.7836	0.07617	0.2142	0.2199	-0.2316	0.793263	0.0337	5.854e-12	--
17:44822662:A:G	rs199535	G	A	G	0.2227	0.538841	0.96032, 0.96521	1.24e-09	0.7966	0.03744	0.1872	0.2239	genotyped	0.0005343	0.7655	0.07718	0.2099	0.2198	0.235	1.26491	0.0337	3.039e-12	++
17:44817408:C:T	rs199445	T	C	T	0.2227	0.538841	0.96092, 0.96526	1.28e-09	0.7967	0.03744	0.1872	0.2239	genotyped	0.0005624	0.7664	0.07714	0.2099	0.2195	-0.2347	0.790808	0.0337	3.235e-12	--
17:43757450:C:A	rs55974014	A	C	A	0.2316	2.37478	0.97257, 0.96837	1.82e-09	0.8032	0.03644	0.203	0.2371	0.96441	0.0001503	0.7467	0.07704	0.2201	0.2298	-0.2325	0.79255	0.0329	1.693e-12	--
19:45387596:G:A	rs12972970	A	G	A	0.1352	5.10355	0.95444, 0.97748	2.1e-09	1.28	0.04126	0.1531	0.1283	0.98527	0.008214	1.227	0.07752	0.1485	0.1379	0.2375	1.26807	0.0364	6.964e-11	++
17:44847834:T:G	rs199525	G	T	G	0.2207	1.58586	0.95218, 0.97412	2.14e-09	0.7993	0.03742	0.1885	0.2242	0.97605	0.002921	0.7984	0.07564	0.218	0.2206	0.2242	1.25132	0.0335	2.298e-11	++
17:44809001:A:G	rs199448	G	A	G	0.2227	0.718455	0.95372, 0.96554	2.18e-09	0.7995	0.03739	0.1878	0.2243	genotyped	0.0005624	0.7664	0.07714	0.2099	0.2195	0.2318	1.26087	0.0336	5.589e-12	++
17:44812188:C:T	rs199447	T	C	T	0.2227	0.718455	0.95359, 0.96523	2.18e-09	0.7995	0.03739	0.1878	0.2243	0.98999	0.0005624	0.7664	0.07714	0.2099	0.2195	-0.2318	0.793105	0.0336	5.589e-12	--
19:45388130:G:A	rs34342646	A	G	A	0.1392	5.10057	0.96489, genotyped	2.35e-09	1.276	0.04077	0.1571	0.1321	genotyped	0.008146	1.225	0.07665	0.1534	0.1427	0.2347	1.26453	0.036	6.969e-11	++
17:44790203:A:G	rs169201	G	A	G	0.2247	0	0.95323, 0.96572	3.03e-09	0.8013	0.03735	0.1885	0.2247	genotyped	0.0004857	0.7637	0.07729	0.2099	0.2199	0.2306	1.25936	0.0336	6.999e-12	++
17:44795469:C:T	rs199457	T	C	T	0.2247	0	0.95331, 0.9659	3.03e-09	0.8013	0.03735	0.1885	0.2247	genotyped	0.0004857	0.7637	0.07729	0.2099	0.2199	-0.2306	0.794057	0.0336	6.999e-12	--
17:44797919:C:T	rs199456	T	C	T	0.2247	0	0.95322, 0.96572	3.03e-09	0.8013	0.03735	0.1885	0.2247	genotyped	0.0004857	0.7637	0.07729	0.2099	0.2199	-0.2306	0.794057	0.0336	6.999e-12	--
17:44355602:A:G	rs2696532	G	A	G	0.2366	2.15554	0.87484, 0.87127	3.16e-09	0.8045	0.03672	0.1972	0.2315	genotyped	0.0004011	0.7582	0.07819	0.2239	0.2303	0.2282	1.25634	0.0332	6.55e-12	++
17:44787312:C:T	rs1378358	T	C	T	0.2247	0	0.95265, genotyped	3.49e-09	0.8021	0.03734	0.1886	0.2247	0.98942	0.0004857	0.7637	0.07729	0.2099	0.2199	-0.2298	0.794693	0.0336	8.201e-12	--
17:44352131:G:T	rs2668622	T	G	T	0.2515	7.43539	0.88332, 0.87856	3.5e-09	0.8055	0.03662	0.1986	0.2328	genotyped	0.0003103	0.7547	0.07804	0.2239	0.2309	-0.228	0.796124	0.0332	6.03e-12	--
17:44077850:G:A	rs56301633	A	G	A	0.2406	0.124688	0.93792, 0.97515	3.58e-09	0.8073	0.03626	0.2055	0.2409	0.98569	0.0005348	0.7664	0.07682	0.2266	0.2317	-0.2235	0.799715	0.0328	9.299e-12	--
17:44793503:A:G	rs199439	G	A	G	0.2247	0	0.95296, 0.96574	3.58e-09	0.8022	0.03734	0.1886	0.2247	genotyped	0.0004857	0.7637	0.07729	0.2099	0.2199	0.2297	1.25822	0.0336	8.375e-12	++
17:44801784:G:A	rs199451	A	G	A	0.2227	0.808262	0.95312, 0.96527	3.7e-09	0.8023	0.03736	0.1885	0.2245	0.98965	0.0004936	0.764	0.07725	0.2099	0.2199	-0.2295	0.794931	0.0336	8.796e-12	--
19:45394336:T:C	rs71352238	C	T	C	0.1332	2.1021	0.974, genotyped	3.87e-09	1.273	0.04095	0.155	0.1304	genotyped	0.004464	1.245	0.07695	0.1518	0.1391	-0.2365	0.789386	0.0361	6.098e-11	--
17:44351929:T:G	rs2732705	G	T	G	0.2435	4.35318	0.88398, 0.87911	3.95e-09	0.8062	0.0366	0.1987	0.2329	0.99094	0.0003226	0.7555	0.07796	0.2244	0.2313	0.2272	1.25508	0.0331	7.066e-12	++
17:44248837:T:C	rs35643216	C	T	C	0.1998	4.9049	0.75684, 0.76298	3.98e-09	0.799	0.03813	0.1768	0.2096	0.80053	0.002805	0.7941	0.07717	0.2034	0.2085	0.2256	1.25307	0.0342	4.126e-11	++
17:44356949:T:C	rs78569719	C	T	C	0.2386	2.55658	0.88403, 0.87957	4.11e-09	0.8062	0.03664	0.1983	0.2325	0.99054	0.0002985	0.7542	0.078	0.2239	0.231	0.2275	1.25546	0.0332	6.922e-12	++
17:44288281:C:T	rs2532419	T	C	T	0.1978	4.75228	0.78543, 0.7777	4.5e-09	0.7983	0.03842	0.1743	0.2072	0.93921	0.0002736	0.7535	0.07778	0.2115	0.2201	-0.2366	0.789307	0.0344	6.486e-12	--
17:44347218:C:A	rs2696557	A	C	A	0.2386	2.51467	0.88376, 0.87862	4.58e-09	0.8068	0.03663	0.1985	0.2326	genotyped	0.0002889	0.7537	0.078	0.2244	0.2314	-0.227	0.796921	0.0332	7.601e-12	--
17:44351686:C:T	rs2732706	T	C	T	0.2445	4.94888	0.88363, 0.87913	4.68e-09	0.8068	0.03664	0.1982	0.2324	genotyped	0.0003226	0.7555	0.07796	0.2244	0.2313	-0.2266	0.79724	0.0332	8.349e-12	--
17:44356793:A:G	rs2696524	G	A	G	0.2386	2.55658	0.88412, 0.8796	4.93e-09	0.8071	0.03664	0.1985	0.2325	0.99051	0.0003142	0.755	0.07799	0.2239	0.2309	0.2264	1.25408	0.0332	8.722e-12	++
17:44364649:C:T	rs2696497	T	C	T	0.2445	4.90798	0.88443, 0.87941	4.95e-09	0.8071	0.03664	0.1985	0.2325	0.99015	0.000291	0.7539	0.07798	0.2239	0.2312	-0.2266	0.79724	0.0332	8.238e-12	--
17:44357351:T:C	rs17665188	C	T	C	0.2386	2.59849	0.88453, 0.87979	5.06e-09	0.8072	0.03664	0.1985	0.2324	0.99039	0.0002621	0.7522	0.07801	0.2234	0.2309	0.2269	1.2547	0.0332	7.762e-12	++
19:45395619:A:G	rs2075650	G	A	G	0.1312	2.43902	genotyped, 0.9859	5.29e-09	1.272	0.04127	0.1523	0.128	genotyped	0.00209	1.269	0.07731	0.1502	0.1347	-0.2401	0.786549	0.0364	4.284e-11	--
17:44349079:C:A	rs75257416	A	C	A	0.2008	3.08765	0.78496, 0.77754	5.34e-09	0.7991	0.03843	0.1741	0.207	0.9813	0.0001913	0.7483	0.07774	0.211	0.2211	-0.2372	0.788834	0.0345	5.807e-12	--
17:44352872:A:G	rs2668624	G	A	G	0.2406	3.49127	0.88393, 0.87953	5.37e-09	0.8075	0.03663	0.1982	0.2322	0.99077	0.0003208	0.7552	0.07803	0.2239	0.2308	0.2259	1.25345	0.0332	9.565e-12	++
17:44353885:G:A	rs2668628	A	G	A	0.2445	4.86708	0.8837, 0.87937	5.43e-09	0.8077	0.03662	0.1986	0.2326	genotyped	0.0002971	0.7541	0.07802	0.2239	0.231	-0.226	0.797718	0.0332	9.341e-12	--
19:45396144:C:T	rs11556505	T	C	T	0.1312	2.59146	0.98132, 0.9861	5.5e-09	1.272	0.0413	0.1519	0.1278	genotyped	0.001681	1.276	0.07748	0.1502	0.1344	0.2413	1.2729	0.0364	3.582e-11	++
17:44366572:A:G	rs2732607	G	A	G	-	-	0.77209, 0.76115	5.54e-09	0.7986	0.03858	0.1717	0.2049	0.95159	0.0001731	0.7464	0.07789	0.2088	0.2196	0.2382	1.26896	0.0346	5.563e-12	++
17:44363929:C:T	rs2696500	T	C	T	0.2416	3.76656	0.88389, 0.8788	5.67e-09	0.8079	0.03662	0.1986	0.2325	0.98972	0.0002857	0.7537	0.07795	0.2239	0.2312	-0.2259	0.797798	0.0331	9.443e-12	--
17:44249199:T:G	rs17585974	G	T	G	0.1998	4.4044	0.75524, 0.76104	5.71e-09	0.8005	0.03819	0.1764	0.2086	0.79749	0.002882	0.7946	0.07716	0.2029	0.2077	0.224	1.25107	0.0342	5.999e-11	++
17:44345063:C:T	rs2732651	T	C	T	0.2008	3.03785	0.78516, 0.77805	5.76e-09	0.7994	0.03844	0.1741	0.2069	0.9812	0.0001913	0.7483	0.07774	0.211	0.2211	-0.2369	0.78907	0.0345	6.23e-12	--
17:43656895:G:A	rs2463519	A	G	A	0.1988	7.69618	0.81452, 0.74061	5.82e-09	0.8017	0.03796	0.181	0.2141	0.82139	0.0003688	0.7589	0.07746	0.2034	0.2134	-0.2316	0.793263	0.0341	1.078e-11	--
17:43669931:T:C	rs1724411	C	T	C	0.2435	0.36961	0.98497, 0.90359	5.86e-09	0.811	0.03598	0.2113	0.2444	0.98234	0.0009788	0.779	0.07577	0.232	0.2351	0.2169	1.24222	0.0325	2.501e-11	++
17:43758885:A:G	rs112431991	G	A	G	0.2396	0.417362	0.98499, 0.98289	6.22e-09	0.81	0.03626	0.2067	0.2406	0.97949	0.0006151	0.7687	0.07682	0.2271	0.2317	0.2203	1.24645	0.0328	1.855e-11	++
17:44364056:T:C	rs2732615	C	T	C	0.2008	3.03785	0.78509, 0.77783	6.22e-09	0.7998	0.03844	0.1741	0.2069	0.98081	0.0002613	0.7528	0.07776	0.211	0.2206	0.2353	1.26529	0.0345	8.614e-12	++
17:44249621:A:G	rs2696662	G	A	G	0.2406	0.124688	0.90315, 0.91274	6.26e-09	0.8103	0.03621	0.2062	0.2403	0.98379	0.001063	0.7781	0.07665	0.2293	0.2328	0.2177	1.24321	0.0327	2.916e-11	++
17:44249800:G:A	rs2532270	A	G	A	0.2406	0.124688	0.90328, 0.91278	6.26e-09	0.8103	0.03621	0.2062	0.2403	0.984	0.001063	0.7781	0.07665	0.2293	0.2328	-0.2177	0.804367	0.0327	2.916e-11	--
17:44250616:G:A	rs2532267	A	G	A	0.2406	0.124688	0.90322, 0.91268	6.26e-09	0.8103	0.03621	0.2062	0.2403	0.984	0.001063	0.7781	0.07665	0.2293	0.2328	-0.2177	0.804367	0.0327	2.916e-11	--
17:44251230:T:C	rs956329	C	T	C	0.2406	0.124688	0.90332, 0.91283	6.26e-09	0.8103	0.03621	0.2062	0.2403	0.98416	0.0009089	0.7754	0.0767	0.2287	0.2328	0.2184	1.24408	0.0327	2.574e-11	++
17:44251582:T:C	rs62060916	C	T	C	0.2406	0.124688	0.90328, 0.91277	6.26e-09	0.8103	0.03621	0.2062	0.2403	0.98416	0.001063	0.7781	0.07665	0.2293	0.2328	0.2177	1.24321	0.0327	2.916e-11	++
17:44251769:A:G	rs2696665	G	A	G	0.2406	0.124688	0.90328, 0.91278	6.26e-09	0.8103	0.03621	0.2062	0.2403	0.98434	0.001063	0.7781	0.07665	0.2293	0.2328	0.2177	1.24321	0.0327	2.916e-11	++
17:44251972:G:A	rs2696666	A	G	A	0.2406	0.124688	0.90328, 0.91283	6.26e-09	0.8103	0.03621	0.2062	0.2403	0.98433	0.0009089	0.7754	0.0767	0.2287	0.2328	-0.2184	0.803804	0.0327	2.574e-11	--
17:44252098:C:T	rs2732644	T	C	T	0.2406	0.124688	0.90328, 0.91276	6.26e-09	0.8103	0.03621	0.2062	0.2403	0.98432	0.001063	0.7781	0.07665	0.2293	0.2328	-0.2177	0.804367	0.0327	2.916e-11	--
17:44252197:G:T	rs2532265	T	G	T	0.2406	0.124688	0.90328, 0.91278	6.26e-09	0.8103	0.03621	0.2062	0.2403	0.98434	0.001063	0.7781	0.07665	0.2293	0.2328	-0.2177	0.804367	0.0327	2.916e-11	--
17:44253364:G:A	rs2532259	A	G	A	0.2416	0.538079	0.90331, 0.9128	6.26e-09	0.8103	0.03621	0.2062	0.2403	genotyped	0.001063	0.7781	0.07665	0.2293	0.2328	-0.2177	0.804367	0.0327	2.916e-11	--
17:44254494:T:C	rs2532257	C	T	C	0.2445	1.71779	0.90329, 0.91279	6.26e-09	0.8103	0.03621	0.2062	0.2403	genotyped	0.0009089	0.7754	0.0767	0.2287	0.2328	0.2184	1.24408	0.0327	2.574e-11	++
17:44255532:T:C	rs2532255	C	T	C	0.2406	0.124688	0.90331, 0.91276	6.26e-09	0.8103	0.03621	0.2062	0.2403	0.9844	0.001063	0.7781	0.07665	0.2293	0.2328	0.2177	1.24321	0.0327	2.916e-11	++
17:44255777:G:A	rs2696696	A	G	A	0.2406	0.124688	0.90324, 0.91272	6.26e-09	0.8103	0.03621	0.2062	0.2403	0.9844	0.001063	0.7781	0.07665	0.2293	0.2328	-0.2177	0.804367	0.0327	2.916e-11	--
17:44258231:A:G	rs740707	G	A	G	0.2406	0.124688	0.9032, 0.91272	6.26e-09	0.8103	0.03621	0.2062	0.2403	0.9841	0.001063	0.7781	0.07665	0.2293	0.2328	0.2177	1.24321	0.0327	2.916e-11	++
17:44258422:G:T	rs758523	T	G	T	0.2416	0.538079	0.90328, 0.91274	6.26e-09	0.8103	0.03621	0.2062	0.2403	genotyped	0.001063	0.7781	0.07665	0.2293	0.2328	-0.2177	0.804367	0.0327	2.916e-11	--
17:44254379:C:T	rs2732646	T	C	T	0.2406	0.166251	0.90336, 0.91283	6.3e-09	0.8103	0.03621	0.2062	0.2402	0.98439	0.0009089	0.7754	0.0767	0.2287	0.2328	-0.2184	0.803804	0.0327	2.574e-11	--
17:44254413:A:G	rs2732647	G	A	G	0.2416	0.57947	0.90336, 0.91283	6.3e-09	0.8103	0.03621	0.2062	0.2402	0.98439	0.0009089	0.7754	0.0767	0.2287	0.2328	0.2184	1.24408	0.0327	2.574e-11	++
17:44351387:C:T	rs2732708	T	C	T	0.2425	4.12371	0.88407, 0.87967	6.34e-09	0.8084	0.03662	0.1986	0.2325	0.99113	0.0003226	0.7555	0.07796	0.2244	0.2313	-0.2249	0.798596	0.0331	1.151e-11	--
17:44088926:C:T	rs62064675	T	C	T	0.2406	0.124688	0.94373, 0.98381	6.37e-09	0.8103	0.03623	0.2062	0.2409	0.99163	0.0006594	0.77	0.07675	0.2277	0.232	-0.2196	0.80284	0.0328	2.027e-11	--
17:44166500:G:A	rs17660228	A	G	A	0.2406	0.290939	0.9283, 0.98775	6.68e-09	0.811	0.03612	0.2074	0.2413	0.97482	0.0006147	0.7687	0.07681	0.2277	0.2321	-0.2192	0.803161	0.0327	2.003e-11	--
17:44248814:G:A	rs1881194	A	G	A	0.2406	0.124688	0.92358, 0.93137	6.7e-09	0.8109	0.03616	0.2069	0.2409	0.98369	0.0009089	0.7754	0.0767	0.2287	0.2328	-0.2178	0.804286	0.0327	2.784e-11	--
17:44351285:A:G	rs2668617	G	A	G	0.2406	3.44971	0.8837, 0.87949	6.7e-09	0.8087	0.03662	0.1985	0.2323	genotyped	0.0003226	0.7555	0.07796	0.2244	0.2313	0.2246	1.25182	0.0331	1.227e-11	++
17:44773783:A:G	rs199441	A	G	G	0.7694	0.216826	0.71022, 0.86011	6.82e-09	0.8078	0.03684	0.1957	0.2301	0.95792	0.0009309	0.7761	0.07657	0.2164	0.2233	-0.221	0.801717	0.0332	2.812e-11	--
17:44350090:G:A	rs2532329	A	G	A	0.2515	7.55467	0.8842, 0.87997	6.85e-09	0.8089	0.03661	0.1987	0.2325	genotyped	0.0002889	0.7537	0.078	0.2244	0.2314	-0.2248	0.798676	0.0331	1.166e-11	--
17:44316449:A:C	rs62073098	C	A	C	0.2425	3.42268	0.89107, 0.88633	7.2e-09	0.8094	0.03654	0.2005	0.2342	0.98811	0.0006179	0.7682	0.07703	0.2277	0.2326	0.2211	1.24745	0.033	2.143e-11	++
17:44348298:A:G	rs2950694	G	A	G	0.2008	2.98805	0.78462, 0.77746	7.48e-09	0.8008	0.03844	0.1741	0.2068	0.98113	0.0001913	0.7483	0.07774	0.211	0.2211	0.2355	1.26554	0.0345	8.288e-12	++
17:43662020:A:G	rs1724429	G	A	G	0.1958	7.40552	0.7978, 0.72902	7.65e-09	0.8021	0.03817	0.1773	0.2103	0.80065	0.0001982	0.7482	0.07795	0.1986	0.2096	0.234	1.26364	0.0343	8.775e-12	++
17:44255550:A:G	rs55891434	G	A	G	0.1958	8.32482	0.77152, 0.77788	7.66e-09	0.8025	0.03809	0.1777	0.2121	0.93496	0.0002739	0.7536	0.07774	0.2115	0.2202	0.2322	1.26137	0.0342	1.134e-11	++
17:44214888:T:C	rs2077551	C	T	C	0.2127	6.39398	0.80732, 0.82136	7.68e-09	0.8073	0.03707	0.194	0.2263	0.94109	0.0005347	0.7638	0.07782	0.2244	0.2291	0.2243	1.25145	0.0335	2.052e-11	++
17:44340253:A:G	rs2532348	G	A	G	0.2485	5.6338	0.89026, 0.88502	7.82e-09	0.81	0.03651	0.2007	0.2345	0.98839	0.0005517	0.7663	0.07704	0.2277	0.2331	0.2209	1.2472	0.033	2.154e-11	++
17:44318184:A:G	rs2696668	G	A	G	0.2435	3.73717	0.89133, 0.88661	7.92e-09	0.81	0.03652	0.2006	0.2344	0.98816	0.0006061	0.7679	0.07702	0.2277	0.2328	0.2205	1.2467	0.033	2.346e-11	++
17:44150920:T:C	rs12150551	C	T	C	0.2406	0.166251	0.92905, 0.99011	7.94e-09	0.8118	0.03615	0.2071	0.241	genotyped	0.0006053	0.7685	0.0768	0.2277	0.2323	0.2184	1.24408	0.0327	2.412e-11	++
17:44151156:T:C	rs12150558	C	T	C	0.2406	0.166251	0.92905, 0.99011	7.94e-09	0.8118	0.03615	0.2071	0.241	0.99585	0.0006053	0.7685	0.0768	0.2277	0.2323	0.2184	1.24408	0.0327	2.412e-11	++
17:44151667:A:G	rs62060812	G	A	G	0.2406	0.166251	0.92905, 0.99011	7.94e-09	0.8118	0.03615	0.2071	0.241	0.99585	0.0006053	0.7685	0.0768	0.2277	0.2323	0.2184	1.24408	0.0327	2.412e-11	++
17:44192923:A:G	rs17577369	G	A	G	0.2406	0.166251	0.91334, 0.96745	7.97e-09	0.8114	0.03623	0.2067	0.2402	0.95941	0.0004535	0.7638	0.07685	0.2271	0.2321	0.22	1.24608	0.0328	1.908e-11	++
17:44242788:C:T	rs4792845	T	C	T	0.2406	0.290939	0.92646, 0.93467	7.97e-09	0.8118	0.03614	0.2073	0.2413	0.98344	0.0009346	0.7758	0.0767	0.2293	0.2329	-0.2167	0.805171	0.0327	3.364e-11	--
17:44319366:C:T	rs2668632	T	C	T	0.2416	3.1043	0.89162, 0.88709	7.97e-09	0.8099	0.03654	0.2005	0.2341	0.98776	0.0006043	0.7679	0.077	0.2277	0.2328	-0.2206	0.802037	0.033	2.333e-11	--
17:44319369:T:C	rs2532382	C	T	C	0.2416	3.1043	0.89162, 0.88708	7.97e-09	0.8099	0.03654	0.2005	0.2341	0.98777	0.0006043	0.7679	0.077	0.2277	0.2328	0.2206	1.24682	0.033	2.333e-11	++
17:43656627:T:C	rs2463518	C	T	C	-	-	0.81665, 0.74365	7.99e-09	0.8036	0.03791	0.1818	0.2147	0.82159	0.0003464	0.7579	0.07747	0.204	0.2136	0.23	1.2586	0.0341	1.444e-11	++
17:44235893:C:T	rs62060864	T	C	T	0.2416	0.165563	0.9267, 0.93454	8.06e-09	0.8119	0.03614	0.2073	0.2412	0.98171	0.0009346	0.7758	0.0767	0.2293	0.2329	-0.2166	0.805252	0.0327	3.435e-11	--
17:44236725:C:A	rs1528072	A	C	A	0.2406	0.249377	0.92665, 0.93451	8.06e-09	0.8119	0.03614	0.2073	0.2412	0.98166	0.0009346	0.7758	0.0767	0.2293	0.2329	-0.2166	0.805252	0.0327	3.435e-11	--
17:44237790:G:A	rs2696570	A	G	A	0.2406	0.249377	0.92666, 0.93452	8.06e-09	0.8119	0.03614	0.2073	0.2412	0.98371	0.0009346	0.7758	0.0767	0.2293	0.2329	-0.2166	0.805252	0.0327	3.435e-11	--
17:44073062:T:G	rs62063849	G	T	G	0.2406	0.0415628	0.98426, 0.9909	8.11e-09	0.8115	0.03622	0.2063	0.2405	0.99655	0.0006414	0.7695	0.07676	0.2277	0.2323	0.2185	1.24421	0.0328	2.525e-11	++
17:44152390:C:T	rs62060835	T	C	T	0.2406	0.166251	0.92922, 0.98822	8.14e-09	0.8119	0.03614	0.2073	0.241	0.99585	0.0006053	0.7685	0.0768	0.2277	0.2323	-0.2183	0.803884	0.0327	2.44e-11	--
17:44152447:G:A	rs62060836	A	G	A	0.2406	0.166251	0.92922, 0.98822	8.14e-09	0.8119	0.03614	0.2073	0.241	0.99585	0.0006053	0.7685	0.0768	0.2277	0.2323	-0.2183	0.803884	0.0327	2.44e-11	--
17:44153144:A:G	rs62060838	G	A	G	0.2406	0.166251	0.92922, 0.98822	8.14e-09	0.8119	0.03614	0.2073	0.241	0.99585	0.0006053	0.7685	0.0768	0.2277	0.2323	0.2183	1.24396	0.0327	2.44e-11	++
17:44153227:A:G	rs62060839	G	A	G	0.2406	0.166251	0.92922, 0.98822	8.14e-09	0.8119	0.03614	0.2073	0.241	0.99585	0.0006053	0.7685	0.0768	0.2277	0.2323	0.2183	1.24396	0.0327	2.44e-11	++
17:44153258:A:G	rs62060840	G	A	G	0.2406	0.166251	0.92917, 0.98821	8.14e-09	0.8119	0.03614	0.2073	0.241	0.99573	0.0006053	0.7685	0.0768	0.2277	0.2323	0.2183	1.24396	0.0327	2.44e-11	++
17:44153626:C:T	rs62060843	T	C	T	0.2406	0.166251	0.92922, 0.98822	8.14e-09	0.8119	0.03614	0.2073	0.241	0.97617	0.0006053	0.7685	0.0768	0.2277	0.2323	-0.2183	0.803884	0.0327	2.44e-11	--
17:44154105:A:G	rs112197756	G	A	G	0.2406	0.166251	0.92922, 0.98822	8.14e-09	0.8119	0.03614	0.2073	0.241	0.97617	0.0006053	0.7685	0.0768	0.2277	0.2323	0.2183	1.24396	0.0327	2.44e-11	++
17:44154393:A:G	rs62060845	G	A	G	0.2406	0.166251	0.92922, 0.98822	8.14e-09	0.8119	0.03614	0.2073	0.241	0.97617	0.0006053	0.7685	0.0768	0.2277	0.2323	0.2183	1.24396	0.0327	2.44e-11	++
17:44154461:A:C	rs62060846	C	A	C	0.2406	0.166251	0.92922, 0.98822	8.14e-09	0.8119	0.03614	0.2073	0.241	0.97617	0.0006053	0.7685	0.0768	0.2277	0.2323	0.2183	1.24396	0.0327	2.44e-11	++
17:44154607:T:C	rs74481389	C	T	C	0.2406	0.166251	0.92922, 0.98822	8.14e-09	0.8119	0.03614	0.2073	0.241	0.97617	0.0006053	0.7685	0.0768	0.2277	0.2323	0.2183	1.24396	0.0327	2.44e-11	++
17:44154946:C:T	rs62060847	T	C	T	0.2406	0.166251	0.92921, 0.98822	8.14e-09	0.8119	0.03614	0.2073	0.241	0.97617	0.0006053	0.7685	0.0768	0.2277	0.2323	-0.2183	0.803884	0.0327	2.44e-11	--
17:44155157:C:T	rs56100031	T	C	T	0.2406	0.166251	0.92921, 0.98822	8.14e-09	0.8119	0.03614	0.2073	0.241	0.97617	0.0006053	0.7685	0.0768	0.2277	0.2323	-0.2183	0.803884	0.0327	2.44e-11	--
17:44155707:C:T	rs55972730	T	C	T	0.2406	0.166251	0.92921, 0.98822	8.14e-09	0.8119	0.03614	0.2073	0.241	0.97617	0.0006053	0.7685	0.0768	0.2277	0.2323	-0.2183	0.803884	0.0327	2.44e-11	--
17:44157597:A:G	rs17659881	G	A	G	0.2406	0.166251	0.92922, 0.98822	8.14e-09	0.8119	0.03614	0.2073	0.241	0.97617	0.0006053	0.7685	0.0768	0.2277	0.2323	0.2183	1.24396	0.0327	2.44e-11	++
17:44157622:T:G	rs78938131	G	T	G	0.2406	0.166251	0.92922, 0.98822	8.14e-09	0.8119	0.03614	0.2073	0.241	0.97617	0.0006053	0.7685	0.0768	0.2277	0.2323	0.2183	1.24396	0.0327	2.44e-11	++
17:44159102:C:T	rs1476554	T	C	T	0.2406	0.166251	0.9292, 0.98822	8.14e-09	0.8119	0.03614	0.2073	0.241	0.97617	0.0006053	0.7685	0.0768	0.2277	0.2323	-0.2183	0.803884	0.0327	2.44e-11	--
17:44159555:C:A	rs77138434	A	C	A	0.2406	0.166251	0.92922, 0.98822	8.14e-09	0.8119	0.03614	0.2073	0.241	0.97617	0.0006053	0.7685	0.0768	0.2277	0.2323	-0.2183	0.803884	0.0327	2.44e-11	--
17:44159631:T:G	rs111913701	G	T	G	0.2406	0.166251	0.92922, 0.98822	8.14e-09	0.8119	0.03614	0.2073	0.241	0.97617	0.0006053	0.7685	0.0768	0.2277	0.2323	0.2183	1.24396	0.0327	2.44e-11	++
17:44159672:A:G	rs111519055	G	A	G	0.2406	0.166251	0.92922, 0.98822	8.14e-09	0.8119	0.03614	0.2073	0.241	0.97617	0.0006053	0.7685	0.0768	0.2277	0.2323	0.2183	1.24396	0.0327	2.44e-11	++
17:44159695:C:T	rs77925835	T	C	T	0.2406	0.166251	0.92922, 0.98822	8.14e-09	0.8119	0.03614	0.2073	0.241	0.97617	0.0006053	0.7685	0.0768	0.2277	0.2323	-0.2183	0.803884	0.0327	2.44e-11	--
17:44159725:C:T	rs17659953	T	C	T	0.2406	0.166251	0.92922, 0.98822	8.14e-09	0.8119	0.03614	0.2073	0.241	genotyped	0.0006053	0.7685	0.0768	0.2277	0.2323	-0.2183	0.803884	0.0327	2.44e-11	--
17:44159849:T:C	rs17576165	C	T	C	0.2406	0.166251	0.92922, 0.98822	8.14e-09	0.8119	0.03614	0.2073	0.241	0.97617	0.0006053	0.7685	0.0768	0.2277	0.2323	0.2183	1.24396	0.0327	2.44e-11	++
17:44159988:G:A	rs17576200	A	G	A	0.2406	0.166251	0.92923, 0.98826	8.14e-09	0.8119	0.03614	0.2073	0.241	0.97617	0.0006053	0.7685	0.0768	0.2277	0.2323	-0.2183	0.803884	0.0327	2.44e-11	--
17:44160050:G:A	rs62060852	A	G	A	0.2406	0.166251	0.92922, 0.98825	8.14e-09	0.8119	0.03614	0.2073	0.241	0.97617	0.0006053	0.7685	0.0768	0.2277	0.2323	-0.2183	0.803884	0.0327	2.44e-11	--
17:44160592:G:A	rs62060853	A	G	A	0.2406	0.166251	0.9292, 0.98826	8.14e-09	0.8119	0.03614	0.2073	0.241	0.97617	0.0006053	0.7685	0.0768	0.2277	0.2323	-0.2183	0.803884	0.0327	2.44e-11	--
17:44161302:A:G	rs113788190	G	A	G	0.2406	0.166251	0.9292, 0.98826	8.14e-09	0.8119	0.03614	0.2073	0.241	0.97617	0.0006053	0.7685	0.0768	0.2277	0.2323	0.2183	1.24396	0.0327	2.44e-11	++
17:44161860:C:T	rs62060855	T	C	T	0.2406	0.166251	0.9292, 0.98826	8.14e-09	0.8119	0.03614	0.2073	0.241	0.97617	0.0006053	0.7685	0.0768	0.2277	0.2323	-0.2183	0.803884	0.0327	2.44e-11	--
17:44161875:A:C	rs62060856	C	A	C	0.2406	0.166251	0.9292, 0.98826	8.14e-09	0.8119	0.03614	0.2073	0.241	0.97617	0.0006053	0.7685	0.0768	0.2277	0.2323	0.2183	1.24396	0.0327	2.44e-11	++
17:44161985:T:G	rs2316955	G	T	G	0.2406	0.166251	0.9292, 0.98826	8.14e-09	0.8119	0.03614	0.2073	0.241	0.97617	0.0006053	0.7685	0.0768	0.2277	0.2323	0.2183	1.24396	0.0327	2.44e-11	++
17:44162284:T:C	rs17660065	C	T	C	0.2406	0.166251	0.92907, 0.98826	8.14e-09	0.8119	0.03614	0.2073	0.241	0.97617	0.0006053	0.7685	0.0768	0.2277	0.2323	0.2183	1.24396	0.0327	2.44e-11	++
17:44163411:T:C	rs55864131	C	T	C	0.2406	0.166251	0.92909, 0.98816	8.14e-09	0.8119	0.03614	0.2073	0.241	0.97617	0.0006053	0.7685	0.0768	0.2277	0.2323	0.2183	1.24396	0.0327	2.44e-11	++
17:44164133:G:A	rs62060859	A	G	A	0.2406	0.166251	0.92905, 0.98807	8.14e-09	0.8119	0.03614	0.2073	0.241	0.97616	0.0006053	0.7685	0.0768	0.2277	0.2323	-0.2183	0.803884	0.0327	2.44e-11	--
17:44164323:G:A	rs55692232	A	G	A	0.2406	0.166251	0.92908, 0.98808	8.14e-09	0.8119	0.03614	0.2073	0.241	0.97617	0.0006053	0.7685	0.0768	0.2277	0.2323	-0.2183	0.803884	0.0327	2.44e-11	--
17:44165098:C:T	rs3912061	T	C	T	0.2406	0.166251	0.92905, 0.98802	8.14e-09	0.8119	0.03614	0.2073	0.241	0.97661	0.0006147	0.7687	0.07681	0.2277	0.2321	-0.2183	0.803884	0.0327	2.468e-11	--
17:44165435:C:T	rs3912060	T	C	T	0.2396	0.584307	0.92852, 0.98758	8.14e-09	0.8119	0.03614	0.2073	0.241	0.97613	0.0006147	0.7687	0.07681	0.2277	0.2321	-0.2183	0.803884	0.0327	2.468e-11	--
17:44165803:T:C	rs17660132	C	T	C	0.2406	0.166251	0.9285, 0.98749	8.14e-09	0.8119	0.03614	0.2073	0.241	0.97612	0.0006147	0.7687	0.07681	0.2277	0.2321	0.2183	1.24396	0.0327	2.468e-11	++
17:44165852:A:G	rs74348235	G	A	G	0.2406	0.166251	0.92909, 0.98795	8.14e-09	0.8119	0.03614	0.2073	0.241	0.97646	0.0006147	0.7687	0.07681	0.2277	0.2321	0.2183	1.24396	0.0327	2.468e-11	++
17:44166197:A:G	rs62061764	G	A	G	0.2406	0.166251	0.92852, 0.98758	8.14e-09	0.8119	0.03614	0.2073	0.241	0.97613	0.0006147	0.7687	0.07681	0.2277	0.2321	0.2183	1.24396	0.0327	2.468e-11	++
17:44166311:C:T	rs17660167	T	C	T	0.2406	0.166251	0.92903, 0.98806	8.14e-09	0.8119	0.03614	0.2073	0.241	0.97648	0.0006147	0.7687	0.07681	0.2277	0.2321	-0.2183	0.803884	0.0327	2.468e-11	--
17:44166646:C:T	rs17660251	T	C	T	0.2406	0.166251	0.92895, 0.98787	8.14e-09	0.8119	0.03614	0.2073	0.241	0.97648	0.0006147	0.7687	0.07681	0.2277	0.2321	-0.2183	0.803884	0.0327	2.468e-11	--
17:44167101:T:C	rs17660294	C	T	C	0.2406	0.166251	0.92896, 0.988	8.14e-09	0.8119	0.03614	0.2073	0.241	0.97648	0.0006147	0.7687	0.07681	0.2277	0.2321	0.2183	1.24396	0.0327	2.468e-11	++
17:44167464:G:A	rs62061766	A	G	A	0.2406	0.166251	0.92896, 0.988	8.14e-09	0.8119	0.03614	0.2073	0.241	0.97648	0.0006147	0.7687	0.07681	0.2277	0.2321	-0.2183	0.803884	0.0327	2.468e-11	--
17:44167661:G:T	rs79923630	T	G	T	0.2406	0.166251	0.92895, 0.98799	8.14e-09	0.8119	0.03614	0.2073	0.241	0.97648	0.0006147	0.7687	0.07681	0.2277	0.2321	-0.2183	0.803884	0.0327	2.468e-11	--
17:44167729:A:G	rs62061767	G	A	G	0.2406	0.166251	0.92895, 0.98799	8.14e-09	0.8119	0.03614	0.2073	0.241	0.97648	0.0006147	0.7687	0.07681	0.2277	0.2321	0.2183	1.24396	0.0327	2.468e-11	++
17:44168508:C:T	rs111364350	T	C	T	0.2406	0.166251	0.92888, 0.98787	8.14e-09	0.8119	0.03614	0.2073	0.241	0.97648	0.0006147	0.7687	0.07681	0.2277	0.2321	-0.2183	0.803884	0.0327	2.468e-11	--
17:44169581:T:C	rs111970616	C	T	C	0.2406	0.166251	0.92891, 0.98791	8.14e-09	0.8119	0.03614	0.2073	0.241	0.97647	0.0006147	0.7687	0.07681	0.2277	0.2321	0.2183	1.24396	0.0327	2.468e-11	++
17:44170238:G:A	rs112596352	A	G	A	0.2406	0.166251	0.92893, 0.98794	8.14e-09	0.8119	0.03614	0.2073	0.241	0.97644	0.0006147	0.7687	0.07681	0.2277	0.2321	-0.2183	0.803884	0.0327	2.468e-11	--
17:44170414:G:A	rs62061790	A	G	A	0.2406	0.166251	0.92884, 0.98794	8.14e-09	0.8119	0.03614	0.2073	0.241	0.97644	0.0006147	0.7687	0.07681	0.2277	0.2321	-0.2183	0.803884	0.0327	2.468e-11	--
17:44170612:C:T	rs17660398	T	C	T	0.2406	0.166251	0.92895, 0.98798	8.14e-09	0.8119	0.03614	0.2073	0.241	0.97647	0.0006147	0.7687	0.07681	0.2277	0.2321	-0.2183	0.803884	0.0327	2.468e-11	--
17:44171024:T:C	rs62061791	C	T	C	0.2406	0.166251	0.92902, 0.98802	8.14e-09	0.8119	0.03614	0.2073	0.241	0.97645	0.0006147	0.7687	0.07681	0.2277	0.2321	0.2183	1.24396	0.0327	2.468e-11	++
17:44172391:C:T	rs80020809	T	C	T	0.2406	0.166251	0.92872, 0.98739	8.14e-09	0.8119	0.03614	0.2073	0.241	0.97573	0.0006147	0.7687	0.07681	0.2277	0.2321	-0.2183	0.803884	0.0327	2.468e-11	--
17:44172698:T:C	rs79348289	C	T	C	0.2406	0.166251	0.92894, 0.98794	8.14e-09	0.8119	0.03614	0.2073	0.241	0.97621	0.0006147	0.7687	0.07681	0.2277	0.2321	0.2183	1.24396	0.0327	2.468e-11	++
17:44172773:C:T	rs75412750	T	C	T	0.2406	0.166251	0.92882, 0.98782	8.14e-09	0.8119	0.03614	0.2073	0.241	0.97621	0.0006147	0.7687	0.07681	0.2277	0.2321	-0.2183	0.803884	0.0327	2.468e-11	--
17:44173179:C:A	rs62061795	A	C	A	0.2406	0.166251	0.9289, 0.98787	8.14e-09	0.8119	0.03614	0.2073	0.241	0.97621	0.0006147	0.7687	0.07681	0.2277	0.2321	-0.2183	0.803884	0.0327	2.468e-11	--
17:44173408:G:A	rs62061796	A	G	A	0.2406	0.166251	0.9289, 0.98793	8.14e-09	0.8119	0.03614	0.2073	0.241	0.97642	0.0006147	0.7687	0.07681	0.2277	0.2321	-0.2183	0.803884	0.0327	2.468e-11	--
17:44174513:C:A	rs62061803	A	C	A	0.2396	0.584307	0.92897, 0.98797	8.14e-09	0.8119	0.03614	0.2073	0.241	0.97642	0.0006147	0.7687	0.07681	0.2277	0.2321	-0.2183	0.803884	0.0327	2.468e-11	--
17:43744990:C:T	rs17687462	T	C	T	0.2396	0.709516	0.99299, 0.99141	8.16e-09	0.8118	0.03616	0.2078	0.2413	genotyped	0.0005288	0.7663	0.07681	0.2271	0.2323	-0.219	0.803322	0.0327	2.187e-11	--
17:44242969:T:C	rs4792844	C	T	C	0.2416	0.124172	0.92689, 0.93448	8.24e-09	0.812	0.03614	0.2073	0.2413	0.98377	0.0009346	0.7758	0.0767	0.2293	0.2329	0.2165	1.24172	0.0327	3.507e-11	++
17:44243179:A:G	rs4792843	G	A	G	0.2406	0.290939	0.92687, 0.93452	8.24e-09	0.812	0.03614	0.2073	0.2413	0.98377	0.0009346	0.7758	0.0767	0.2293	0.2329	0.2165	1.24172	0.0327	3.507e-11	++
17:44243979:C:T	rs17585608	T	C	T	0.2406	0.290939	0.92691, 0.93448	8.24e-09	0.812	0.03614	0.2073	0.2413	0.98377	0.0009346	0.7758	0.0767	0.2293	0.2329	-0.2165	0.805333	0.0327	3.507e-11	--
17:44244581:T:C	rs17585644	C	T	C	0.2406	0.290939	0.9269, 0.93448	8.24e-09	0.812	0.03614	0.2073	0.2413	0.98377	0.0009346	0.7758	0.0767	0.2293	0.2329	0.2165	1.24172	0.0327	3.507e-11	++
17:44244926:T:G	rs2696657	G	T	G	0.2406	0.290939	0.92689, 0.93438	8.24e-09	0.812	0.03614	0.2073	0.2413	0.98377	0.0009346	0.7758	0.0767	0.2293	0.2329	0.2165	1.24172	0.0327	3.507e-11	++
17:44245876:A:G	rs2696659	G	A	G	0.2406	0.290939	0.92691, 0.93451	8.24e-09	0.812	0.03614	0.2073	0.2413	0.98377	0.0009346	0.7758	0.0767	0.2293	0.2329	0.2165	1.24172	0.0327	3.507e-11	++
17:44246211:A:G	rs2696660	G	A	G	0.2406	0.290939	0.92691, 0.93451	8.24e-09	0.812	0.03614	0.2073	0.2413	genotyped	0.0009346	0.7758	0.0767	0.2293	0.2329	0.2165	1.24172	0.0327	3.507e-11	++
17:44246405:C:A	rs2532278	A	C	A	0.2416	0.124172	0.92688, 0.93445	8.24e-09	0.812	0.03614	0.2073	0.2413	genotyped	0.0009346	0.7758	0.0767	0.2293	0.2329	-0.2165	0.805333	0.0327	3.507e-11	--
17:44246997:G:A	rs2532275	A	G	A	0.2406	0.290939	0.92692, 0.93449	8.24e-09	0.812	0.03614	0.2073	0.2413	genotyped	0.0009346	0.7758	0.0767	0.2293	0.2329	-0.2165	0.805333	0.0327	3.507e-11	--
17:44247314:C:T	rs2532273	T	C	T	0.2416	0.124172	0.9269, 0.93447	8.24e-09	0.812	0.03614	0.2073	0.2413	0.98387	0.0009346	0.7758	0.0767	0.2293	0.2329	-0.2165	0.805333	0.0327	3.507e-11	--
17:44247673:G:A	rs2532272	A	G	A	0.2416	0.124172	0.92691, 0.9345	8.24e-09	0.812	0.03614	0.2073	0.2413	genotyped	0.0009346	0.7758	0.0767	0.2293	0.2329	-0.2165	0.805333	0.0327	3.507e-11	--
17:44248769:T:C	rs1881193	C	T	C	0.2406	0.290939	0.92685, 0.93438	8.24e-09	0.812	0.03614	0.2073	0.2413	0.98377	0.0009346	0.7758	0.0767	0.2293	0.2329	0.2165	1.24172	0.0327	3.507e-11	++
17:44250108:T:C	rs2532269	C	T	C	0.2406	0.0415628	0.90254, 0.91118	8.26e-09	0.8119	0.03615	0.2069	0.2407	genotyped	0.001455	0.784	0.07644	0.2314	0.2334	0.2148	1.23961	0.0327	4.967e-11	++
17:43779624:C:T	rs1526128	T	C	T	0.2346	2.13129	0.98736, 0.9819	8.27e-09	0.8114	0.03626	0.2057	0.2396	genotyped	0.000811	0.773	0.07689	0.2244	0.2298	-0.2178	0.804286	0.0328	3.106e-11	--
17:43756506:C:T	rs757502	T	C	T	0.2396	0.709516	0.99336, 0.99095	8.37e-09	0.812	0.03615	0.2077	0.2413	genotyped	0.0005288	0.7663	0.07681	0.2271	0.2323	-0.2188	0.803482	0.0327	2.26e-11	--
17:44086100:T:C	rs62064671	C	T	C	0.2406	0.249377	0.94736, 0.98887	8.39e-09	0.8117	0.03621	0.2067	0.2412	0.99838	0.000569	0.7675	0.07679	0.2271	0.2321	0.2188	1.24458	0.0328	2.374e-11	++
17:44262758:C:T	rs62060920	T	C	T	0.1938	8.20433	0.76361, 0.77136	8.4e-09	0.8023	0.03824	0.1764	0.2097	0.92407	0.0002157	0.7499	0.0778	0.211	0.2201	-0.2334	0.791837	0.0343	1.036e-11	--
17:44860021:C:T	rs70600	T	C	T	0.2177	2.2508	0.93229, 0.97476	8.41e-09	0.8057	0.0375	0.1889	0.2226	0.97862	0.00602	0.8125	0.07558	0.2196	0.22	-0.2144	0.807026	0.0336	1.749e-10	--
17:44103825:T:C	rs75010486	C	T	C	0.2406	0.207814	0.93212, 0.97936	8.42e-09	0.8116	0.03623	0.2061	0.2401	0.99796	0.0006053	0.7685	0.0768	0.2277	0.2323	0.2187	1.24446	0.0328	2.492e-11	++
17:44103826:G:A	rs16940806	A	G	A	0.2406	0.207814	0.93189, 0.97927	8.42e-09	0.8116	0.03623	0.2061	0.2401	genotyped	0.0006053	0.7685	0.0768	0.2277	0.2323	-0.2187	0.803563	0.0328	2.492e-11	--
17:44238424:G:A	rs2532291	A	G	A	0.2416	0.165563	0.92675, 0.93449	8.44e-09	0.8121	0.03614	0.2073	0.2412	0.98366	0.0009346	0.7758	0.0767	0.2293	0.2329	-0.2164	0.805413	0.0327	3.581e-11	--
17:44238938:T:C	rs17662403	C	T	C	0.2445	1.34969	0.92677, 0.93452	8.44e-09	0.8121	0.03614	0.2073	0.2412	0.98366	0.0009346	0.7758	0.0767	0.2293	0.2329	0.2164	1.2416	0.0327	3.581e-11	++
17:44238966:T:C	rs17585426	C	T	C	0.2445	1.34969	0.92676, 0.93451	8.44e-09	0.8121	0.03614	0.2073	0.2412	0.98366	0.0009346	0.7758	0.0767	0.2293	0.2329	0.2164	1.2416	0.0327	3.581e-11	++
17:44239958:C:T	rs2532288	T	C	T	0.2416	0.165563	0.92681, 0.93456	8.44e-09	0.8121	0.03614	0.2073	0.2412	0.98375	0.0009346	0.7758	0.0767	0.2293	0.2329	-0.2164	0.805413	0.0327	3.581e-11	--
17:44240107:T:C	rs1918789	C	T	C	0.2406	0.249377	0.92681, 0.93456	8.44e-09	0.8121	0.03614	0.2073	0.2412	0.98375	0.0009346	0.7758	0.0767	0.2293	0.2329	0.2164	1.2416	0.0327	3.581e-11	++
17:44240986:C:A	rs2141299	A	C	A	0.2406	0.249377	0.92681, 0.93457	8.44e-09	0.8121	0.03614	0.2073	0.2412	0.98375	0.0009346	0.7758	0.0767	0.2293	0.2329	-0.2164	0.805413	0.0327	3.581e-11	--
17:44241664:T:C	rs2532286	C	T	C	0.2416	0.165563	0.92681, 0.93456	8.44e-09	0.8121	0.03614	0.2073	0.2412	0.98377	0.0009346	0.7758	0.0767	0.2293	0.2329	0.2164	1.2416	0.0327	3.581e-11	++
17:44316076:G:T	rs55653937	T	G	T	0.2425	3.42268	0.89125, 0.88645	8.46e-09	0.8103	0.03652	0.2006	0.2342	0.98822	0.0006179	0.7682	0.07703	0.2277	0.2326	-0.2201	0.802439	0.033	2.538e-11	--
17:44313757:G:A	rs2532386	A	G	A	0.2416	3.06291	0.89144, 0.88672	8.49e-09	0.8103	0.03653	0.2006	0.2342	0.98811	0.0006061	0.7679	0.07702	0.2277	0.2328	-0.2202	0.802358	0.033	2.52e-11	--
17:44216226:A:G	rs2696600	G	A	G	0.2416	0.124172	0.92661, 0.95368	8.57e-09	0.8122	0.03613	0.2075	0.2413	0.98018	0.0009346	0.7758	0.0767	0.2293	0.2329	0.2163	1.24147	0.0327	3.622e-11	++
17:43756340:T:C	rs74398257	C	T	C	0.2396	0.709516	0.99387, 0.99159	8.58e-09	0.8121	0.03616	0.2077	0.2413	0.98877	0.0005288	0.7663	0.07681	0.2271	0.2323	0.2187	1.24446	0.0327	2.33e-11	++
17:43756685:A:G	rs757501	G	A	G	0.2396	0.709516	0.99365, 0.99111	8.58e-09	0.8121	0.03616	0.2077	0.2413	genotyped	0.0005288	0.7663	0.07681	0.2271	0.2323	0.2187	1.24446	0.0327	2.33e-11	++
17:43756910:T:C	rs62055693	C	T	C	0.2406	0.290939	0.99372, 0.99148	8.58e-09	0.8121	0.03616	0.2077	0.2413	0.98876	0.0005288	0.7663	0.07681	0.2271	0.2323	0.2187	1.24446	0.0327	2.33e-11	++
17:43757161:C:T	rs78487840	T	C	T	0.2396	0.709516	0.9938, 0.99158	8.58e-09	0.8121	0.03616	0.2077	0.2413	0.98874	0.0005288	0.7663	0.07681	0.2271	0.2323	-0.2187	0.803563	0.0327	2.33e-11	--
17:43757776:T:C	rs56108117	C	T	C	0.2396	0.709516	0.99378, 0.99154	8.58e-09	0.8121	0.03616	0.2077	0.2413	0.98847	0.0005288	0.7663	0.07681	0.2271	0.2323	0.2187	1.24446	0.0327	2.33e-11	++
17:43757777:C:T	rs56378021	T	C	T	0.2396	0.709516	0.99379, 0.99156	8.58e-09	0.8121	0.03616	0.2077	0.2413	0.98849	0.0005288	0.7663	0.07681	0.2271	0.2323	-0.2187	0.803563	0.0327	2.33e-11	--
17:43758078:G:A	rs112155389	A	G	A	0.2396	0.709516	0.99389, 0.99159	8.58e-09	0.8121	0.03616	0.2077	0.2413	0.98858	0.0005288	0.7663	0.07681	0.2271	0.2323	-0.2187	0.803563	0.0327	2.33e-11	--
17:43758148:C:T	rs62055697	T	C	T	0.2396	0.709516	0.99387, 0.99156	8.58e-09	0.8121	0.03616	0.2077	0.2413	0.98857	0.0005288	0.7663	0.07681	0.2271	0.2323	-0.2187	0.803563	0.0327	2.33e-11	--
17:43758238:C:T	rs62055698	T	C	T	0.2396	0.709516	0.99374, 0.99132	8.58e-09	0.8121	0.03616	0.2077	0.2413	0.98849	0.0005288	0.7663	0.07681	0.2271	0.2323	-0.2187	0.803563	0.0327	2.33e-11	--
17:43758382:T:C	rs17761046	C	T	C	0.2396	0.709516	0.99389, 0.99159	8.58e-09	0.8121	0.03616	0.2077	0.2413	0.98857	0.0005288	0.7663	0.07681	0.2271	0.2323	0.2187	1.24446	0.0327	2.33e-11	++
17:43758742:T:C	rs62055700	C	T	C	0.2396	0.709516	0.99376, 0.99144	8.58e-09	0.8121	0.03616	0.2077	0.2413	0.98843	0.0005288	0.7663	0.07681	0.2271	0.2323	0.2187	1.24446	0.0327	2.33e-11	++
17:43759048:T:C	rs17687838	C	T	C	0.2396	0.709516	0.99384, 0.99157	8.58e-09	0.8121	0.03616	0.2077	0.2413	genotyped	0.0005288	0.7663	0.07681	0.2271	0.2323	0.2187	1.24446	0.0327	2.33e-11	++
17:43759426:C:T	rs76333921	T	C	T	0.2396	0.709516	0.99392, 0.99162	8.58e-09	0.8121	0.03616	0.2077	0.2413	0.98857	0.0005288	0.7663	0.07681	0.2271	0.2323	-0.2187	0.803563	0.0327	2.33e-11	--
17:43759431:C:T	rs76453925	T	C	T	0.2396	0.709516	0.99392, 0.99163	8.58e-09	0.8121	0.03616	0.2077	0.2413	genotyped	0.0005288	0.7663	0.07681	0.2271	0.2323	-0.2187	0.803563	0.0327	2.33e-11	--
17:43759719:A:G	rs17687849	G	A	G	0.2396	0.709516	0.99387, 0.99141	8.58e-09	0.8121	0.03616	0.2077	0.2413	genotyped	0.0005288	0.7663	0.07681	0.2271	0.2323	0.2187	1.24446	0.0327	2.33e-11	++
17:43760192:A:G	rs112169475	G	A	G	0.2396	0.709516	0.9936, 0.99123	8.58e-09	0.8121	0.03616	0.2077	0.2413	0.98836	0.0005288	0.7663	0.07681	0.2271	0.2323	0.2187	1.24446	0.0327	2.33e-11	++
17:43760199:C:T	rs113728380	T	C	T	0.2396	0.709516	0.9936, 0.99123	8.58e-09	0.8121	0.03616	0.2077	0.2413	0.98835	0.0005288	0.7663	0.07681	0.2271	0.2323	-0.2187	0.803563	0.0327	2.33e-11	--
17:43760389:A:G	rs17761100	G	A	G	0.2396	0.709516	0.99375, 0.99152	8.58e-09	0.8121	0.03616	0.2077	0.2413	0.98838	0.0005288	0.7663	0.07681	0.2271	0.2323	0.2187	1.24446	0.0327	2.33e-11	++
17:43760577:G:A	rs62055704	A	G	A	0.2396	0.709516	0.99384, 0.99159	8.58e-09	0.8121	0.03616	0.2077	0.2413	0.98838	0.0005288	0.7663	0.07681	0.2271	0.2323	-0.2187	0.803563	0.0327	2.33e-11	--
17:43760599:A:C	rs62055705	C	A	C	0.2396	0.709516	0.99384, 0.99159	8.58e-09	0.8121	0.03616	0.2077	0.2413	0.98836	0.0005288	0.7663	0.07681	0.2271	0.2323	0.2187	1.24446	0.0327	2.33e-11	++
17:43760685:T:C	rs62055706	C	T	C	0.2396	0.709516	0.99392, 0.99162	8.58e-09	0.8121	0.03616	0.2077	0.2413	0.98856	0.0005288	0.7663	0.07681	0.2271	0.2323	0.2187	1.24446	0.0327	2.33e-11	++
17:43761381:A:G	rs75115093	G	A	G	0.2396	0.709516	0.99392, 0.99162	8.58e-09	0.8121	0.03616	0.2077	0.2413	0.98856	0.0005288	0.7663	0.07681	0.2271	0.2323	0.2187	1.24446	0.0327	2.33e-11	++
17:43761482:T:C	rs62055707	C	T	C	0.2396	0.709516	0.99392, 0.99162	8.58e-09	0.8121	0.03616	0.2077	0.2413	0.98856	0.0005288	0.7663	0.07681	0.2271	0.2323	0.2187	1.24446	0.0327	2.33e-11	++
17:43761856:C:T	rs2049515	T	C	T	0.2396	0.709516	0.99392, 0.99162	8.58e-09	0.8121	0.03616	0.2077	0.2413	0.98832	0.0005288	0.7663	0.07681	0.2271	0.2323	-0.2187	0.803563	0.0327	2.33e-11	--
17:43761974:C:A	rs62055708	A	C	A	0.2396	0.709516	0.99375, 0.99143	8.58e-09	0.8121	0.03616	0.2077	0.2413	0.9883	0.0005288	0.7663	0.07681	0.2271	0.2323	-0.2187	0.803563	0.0327	2.33e-11	--
17:43762255:T:C	rs17761207	C	T	C	0.2396	0.709516	0.99449, 0.99153	8.59e-09	0.8121	0.03616	0.2077	0.2413	0.9883	0.0005288	0.7663	0.07681	0.2271	0.2323	0.2187	1.24446	0.0327	2.33e-11	++
17:43762429:C:T	rs62055709	T	C	T	0.2396	0.709516	0.99436, 0.9914	8.59e-09	0.8121	0.03616	0.2077	0.2413	0.9883	0.0005288	0.7663	0.07681	0.2271	0.2323	-0.2187	0.803563	0.0327	2.33e-11	--
17:43762554:A:G	rs62055711	G	A	G	0.2396	0.709516	0.99452, 0.99162	8.59e-09	0.8121	0.03616	0.2077	0.2413	0.98832	0.0005288	0.7663	0.07681	0.2271	0.2323	0.2187	1.24446	0.0327	2.33e-11	++
17:43762846:A:G	rs2040846	G	A	G	0.2396	0.709516	0.99436, 0.99151	8.59e-09	0.8121	0.03616	0.2077	0.2413	0.98832	0.0005288	0.7663	0.07681	0.2271	0.2323	0.2187	1.24446	0.0327	2.33e-11	++
17:43763007:T:C	rs4486953	C	T	C	0.2396	0.709516	0.9945, 0.99161	8.59e-09	0.8121	0.03616	0.2077	0.2413	0.98832	0.0005288	0.7663	0.07681	0.2271	0.2323	0.2187	1.24446	0.0327	2.33e-11	++
17:43763202:G:A	rs17688032	A	G	A	0.2396	0.709516	0.9943, 0.99142	8.59e-09	0.8121	0.03616	0.2077	0.2413	genotyped	0.0005288	0.7663	0.07681	0.2271	0.2323	-0.2187	0.803563	0.0327	2.33e-11	--
17:43763241:C:T	rs17688056	T	C	T	0.2396	0.709516	0.99421, 0.99136	8.59e-09	0.8121	0.03616	0.2077	0.2413	0.98822	0.0005288	0.7663	0.07681	0.2271	0.2323	-0.2187	0.803563	0.0327	2.33e-11	--
17:43763935:A:G	rs17688068	G	A	G	0.2396	0.709516	0.99417, 0.99138	8.59e-09	0.8121	0.03616	0.2077	0.2413	0.98829	0.0005288	0.7663	0.07681	0.2271	0.2323	0.2187	1.24446	0.0327	2.33e-11	++
17:43764378:G:A	rs77220413	A	G	A	0.2396	0.709516	0.99423, 0.99143	8.59e-09	0.8121	0.03616	0.2077	0.2413	0.98832	0.0005288	0.7663	0.07681	0.2271	0.2323	-0.2187	0.803563	0.0327	2.33e-11	--
17:43764565:A:G	rs62055712	G	A	G	0.2396	0.709516	0.99423, 0.99143	8.59e-09	0.8121	0.03616	0.2077	0.2413	0.98814	0.0005288	0.7663	0.07681	0.2271	0.2323	0.2187	1.24446	0.0327	2.33e-11	++
17:43764685:C:T	rs62055713	T	C	T	0.2396	0.709516	0.99423, 0.99143	8.59e-09	0.8121	0.03616	0.2077	0.2413	0.98814	0.0005288	0.7663	0.07681	0.2271	0.2323	-0.2187	0.803563	0.0327	2.33e-11	--
17:43764796:G:T	rs62055714	T	G	T	0.2406	0.290939	0.99416, 0.99124	8.59e-09	0.8121	0.03616	0.2077	0.2413	0.98814	0.0005288	0.7663	0.07681	0.2271	0.2323	-0.2187	0.803563	0.0327	2.33e-11	--
17:43764847:G:A	rs62055715	A	G	A	0.2396	0.709516	0.99416, 0.99125	8.59e-09	0.8121	0.03616	0.2077	0.2413	0.98814	0.0005288	0.7663	0.07681	0.2271	0.2323	-0.2187	0.803563	0.0327	2.33e-11	--
17:43764987:G:A	rs17688090	A	G	A	0.2396	0.709516	0.99423, 0.99143	8.59e-09	0.8121	0.03616	0.2077	0.2413	0.98814	0.0005288	0.7663	0.07681	0.2271	0.2323	-0.2187	0.803563	0.0327	2.33e-11	--
17:43765080:A:G	rs17688126	G	A	G	0.2396	0.709516	0.99412, 0.99118	8.59e-09	0.8121	0.03616	0.2077	0.2413	0.98808	0.0005288	0.7663	0.07681	0.2271	0.2323	0.2187	1.24446	0.0327	2.33e-11	++
17:44039008:G:A	rs17650860	A	G	A	0.2406	0.415628	0.98066, 0.98418	8.64e-09	0.8115	0.03629	0.2053	0.2396	genotyped	0.0004208	0.7627	0.07682	0.226	0.2319	-0.2202	0.802358	0.0328	1.941e-11	--
17:44246624:C:A	rs2532276	A	C	A	0.2425	0.536082	0.92696, 0.93459	8.66e-09	0.8122	0.03615	0.2073	0.2412	genotyped	0.0009346	0.7758	0.0767	0.2293	0.2329	-0.2163	0.805494	0.0327	3.691e-11	--
17:44248042:G:A	rs2532271	A	G	A	0.2406	0.249377	0.92696, 0.93459	8.66e-09	0.8122	0.03615	0.2073	0.2412	0.98382	0.0009346	0.7758	0.0767	0.2293	0.2329	-0.2163	0.805494	0.0327	3.691e-11	--
17:44364209:C:T	rs2732614	T	C	T	0.2008	2.93825	0.78486, 0.77767	8.7e-09	0.8015	0.03845	0.1741	0.2067	0.98083	0.0002873	0.7544	0.07771	0.211	0.2205	-0.2332	0.791995	0.0345	1.321e-11	--
17:44085743:T:C	rs78136862	C	T	C	0.2406	0.249377	0.94743, 0.98905	8.71e-09	0.8119	0.03621	0.2067	0.2412	0.9985	0.000569	0.7675	0.07679	0.2271	0.2321	0.2186	1.24433	0.0328	2.476e-11	++
17:44086521:G:A	rs62064672	A	G	A	0.2406	0.249377	0.94728, 0.98891	8.71e-09	0.8119	0.03621	0.2067	0.2412	0.99842	0.000569	0.7675	0.07679	0.2271	0.2321	-0.2186	0.803643	0.0328	2.476e-11	--
17:44088772:C:A	rs62064674	A	C	A	0.2406	0.249377	0.9474, 0.98905	8.71e-09	0.8119	0.03621	0.2067	0.2412	0.9984	0.0006053	0.7685	0.0768	0.2277	0.2323	-0.2184	0.803804	0.0328	2.605e-11	--
17:44089108:T:C	rs76723223	C	T	C	0.2425	0.536082	0.94737, 0.98905	8.71e-09	0.8119	0.03621	0.2067	0.2412	0.9984	0.0006053	0.7685	0.0768	0.2277	0.2323	0.2184	1.24408	0.0328	2.605e-11	++
17:44076466:A:G	rs62063856	G	A	G	0.2406	0.249377	0.94704, 0.98671	8.72e-09	0.8119	0.0362	0.2067	0.2412	0.99836	0.0005557	0.7671	0.07679	0.2271	0.2323	0.2187	1.24446	0.0327	2.405e-11	++
17:44169605:T:C	rs17660337	C	T	C	0.2406	0.166251	0.9288, 0.98757	8.75e-09	0.8123	0.03614	0.2073	0.241	0.97628	0.0006147	0.7687	0.07681	0.2277	0.2321	0.2179	1.24346	0.0327	2.684e-11	++
17:44169759:G:A	rs62061788	A	G	A	0.2406	0.166251	0.92901, 0.9878	8.75e-09	0.8123	0.03614	0.2073	0.241	0.97632	0.0006147	0.7687	0.07681	0.2277	0.2321	-0.2179	0.804206	0.0327	2.684e-11	--
17:44169769:C:T	rs62061789	T	C	T	0.2406	0.166251	0.92901, 0.98779	8.75e-09	0.8123	0.03614	0.2073	0.241	0.97632	0.0006147	0.7687	0.07681	0.2277	0.2321	-0.2179	0.804206	0.0327	2.684e-11	--
17:44269922:T:C	rs62060947	C	T	C	0.1998	5.45546	0.77034, 0.77702	8.75e-09	0.803	0.03813	0.1772	0.2107	0.93587	0.0003061	0.7553	0.07773	0.2121	0.2204	0.2313	1.26024	0.0342	1.418e-11	++
17:44171554:G:A	rs62061792	A	G	A	0.2406	0.0831255	0.92615, 0.98399	8.77e-09	0.8122	0.03617	0.2071	0.2408	0.97218	0.0006782	0.7701	0.07689	0.2277	0.232	-0.2177	0.804367	0.0327	2.93e-11	--
17:44171565:C:A	rs62061793	A	C	A	0.2406	0.0831255	0.926, 0.98364	8.77e-09	0.8122	0.03617	0.2071	0.2408	0.97189	0.0006782	0.7701	0.07689	0.2277	0.232	-0.2177	0.804367	0.0327	2.93e-11	--
17:44244397:G:A	rs2696684	A	G	A	0.2416	0.0827815	0.92644, 0.93403	8.77e-09	0.8123	0.03614	0.2074	0.2414	0.98332	0.000904	0.7753	0.07668	0.2293	0.233	-0.2164	0.805413	0.0327	3.634e-11	--
17:44284057:C:T	rs2696457	T	C	T	0.2455	4.60285	0.89239, 0.88771	8.82e-09	0.8105	0.03653	0.2006	0.2342	0.98431	0.0008476	0.7741	0.07673	0.2287	0.2326	-0.2186	0.803643	0.033	3.414e-11	--
17:44290759:T:C	rs2668662	C	T	C	0.2406	2.70158	0.89255, 0.88768	8.82e-09	0.8105	0.03653	0.2005	0.2341	0.98445	0.0008476	0.7741	0.07673	0.2287	0.2326	0.2186	1.24433	0.033	3.414e-11	++
17:44858728:G:A	rs199509	G	A	A	0.7803	2.54893	0.86792, 0.91342	8.84e-09	0.8069	0.03731	0.1916	0.2253	0.93402	0.007065	0.816	0.07551	0.2212	0.221	0.2124	1.23664	0.0334	2.174e-10	++
17:44858855:A:G	rs199507	A	G	G	0.7803	2.54893	0.86789, 0.91341	8.84e-09	0.8069	0.03731	0.1916	0.2253	0.93396	0.007526	0.8173	0.07549	0.2212	0.2209	-0.212	0.808965	0.0334	2.306e-10	--
17:43657257:C:T	rs79742625	T	C	T	0.1938	10.9391	0.81872, 0.74674	8.87e-09	0.8043	0.03787	0.182	0.215	0.82705	0.0001993	0.7496	0.07748	0.2029	0.2144	-0.2314	0.793422	0.034	1.045e-11	--
17:44018519:T:C	rs7210219	C	T	C	0.2406	0.45719	0.94081, 0.94522	8.91e-09	0.8124	0.03613	0.207	0.2417	0.94832	0.001129	0.7804	0.07616	0.232	0.2342	0.2151	1.23999	0.0326	4.374e-11	++
17:43756833:C:A	rs757500	A	C	A	0.2396	0.709516	0.99375, 0.9915	8.92e-09	0.8122	0.03617	0.2077	0.2413	genotyped	0.0005288	0.7663	0.07681	0.2271	0.2323	-0.2186	0.803643	0.0327	2.402e-11	--
17:44222067:T:G	rs1406074	G	T	G	0.2406	0.290939	0.92684, 0.95409	8.93e-09	0.8124	0.03613	0.2074	0.2413	0.98079	0.0009346	0.7758	0.0767	0.2293	0.2329	0.2161	1.24123	0.0327	3.777e-11	++
17:44222335:G:A	rs1918798	A	G	A	0.2416	0.124172	0.92676, 0.9541	8.93e-09	0.8124	0.03613	0.2074	0.2413	0.98079	0.0009346	0.7758	0.0767	0.2293	0.2329	-0.2161	0.805655	0.0327	3.777e-11	--
17:44222460:T:G	rs2696587	G	T	G	0.2425	0.494845	0.92675, 0.9542	8.93e-09	0.8124	0.03613	0.2074	0.2413	0.98072	0.0009346	0.7758	0.0767	0.2293	0.2329	0.2161	1.24123	0.0327	3.777e-11	++
17:44857352:T:C	rs199512	T	C	C	0.7803	2.4579	0.86791, 0.91326	8.98e-09	0.8068	0.03734	0.1914	0.2251	0.93396	0.007065	0.816	0.07551	0.2212	0.221	-0.2125	0.80856	0.0335	2.191e-10	--
17:43760080:C:A	rs56400821	A	C	A	0.2386	1.08969	0.99312, 0.99111	9.05e-09	0.8123	0.03616	0.2077	0.2412	0.98785	0.0005444	0.7667	0.07684	0.2271	0.2321	-0.2184	0.803804	0.0327	2.49e-11	--
17:44220942:G:A	rs2532308	A	G	A	0.2406	0.249377	0.92678, 0.95408	9.15e-09	0.8125	0.03613	0.2074	0.2412	0.98079	0.0009346	0.7758	0.0767	0.2293	0.2329	-0.216	0.805735	0.0327	3.856e-11	--
17:44221350:G:A	rs2532307	A	G	A	0.2406	0.249377	0.92679, 0.9541	9.15e-09	0.8125	0.03613	0.2074	0.2412	0.98079	0.0009346	0.7758	0.0767	0.2293	0.2329	-0.216	0.805735	0.0327	3.856e-11	--
17:44859031:A:G	rs199506	A	G	G	0.7803	2.41238	0.86744, 0.91337	9.16e-09	0.807	0.03732	0.1916	0.225	genotyped	0.007526	0.8173	0.07549	0.2212	0.2209	-0.2119	0.809046	0.0335	2.372e-10	--
17:44859144:C:T	rs415430	C	T	T	0.7833	3.83018	0.86745, genotyped	9.16e-09	0.807	0.03732	0.1916	0.225	genotyped	0.007526	0.8173	0.07549	0.2212	0.2209	0.2119	1.23602	0.0335	2.372e-10	++
17:44859148:T:C	rs430685	T	C	C	0.7833	3.83018	0.86745, 0.91344	9.16e-09	0.807	0.03732	0.1916	0.225	0.93418	0.007526	0.8173	0.07549	0.2212	0.2209	-0.2119	0.809046	0.0335	2.372e-10	--
17:44081064:A:G	rs8070723	G	A	G	0.2406	0.332502	0.9464, 0.98692	9.21e-09	0.8123	0.03618	0.207	0.2414	genotyped	0.0005297	0.7663	0.0768	0.2271	0.2324	0.2185	1.24421	0.0327	2.472e-11	++
17:44075837:T:C	rs1078269	C	T	C	0.2406	0.290939	0.94728, 0.98691	9.3e-09	0.8123	0.03619	0.2069	0.2413	0.99843	0.0005557	0.7671	0.07679	0.2271	0.2323	0.2183	1.24396	0.0327	2.591e-11	++
17:44333423:G:T	rs2532363	T	G	T	0.2406	2.70158	0.89128, 0.88662	9.31e-09	0.8108	0.03652	0.2006	0.2341	0.98791	0.0004734	0.7639	0.07705	0.2271	0.233	-0.2207	0.801957	0.033	2.283e-11	--
17:44368212:C:A	rs2957297	A	C	A	0.2008	2.88845	0.78474, 0.77788	9.31e-09	0.8019	0.03845	0.1741	0.2066	0.98039	0.0002613	0.7528	0.07776	0.211	0.2206	-0.2332	0.791995	0.0345	1.328e-11	--
17:44082603:A:C	rs17573593	C	A	C	0.2406	0.249377	0.94734, 0.98824	9.32e-09	0.8123	0.03621	0.2069	0.2412	genotyped	0.000569	0.7675	0.07679	0.2271	0.2321	0.2182	1.24384	0.0328	2.693e-11	++
17:44084533:T:C	rs74829364	C	T	C	0.2406	0.249377	0.94734, 0.98822	9.32e-09	0.8123	0.03621	0.2069	0.2412	0.9985	0.000569	0.7675	0.07679	0.2271	0.2321	0.2182	1.24384	0.0328	2.693e-11	++
17:44084676:C:T	rs62064669	T	C	T	0.2406	0.249377	0.94734, 0.98822	9.32e-09	0.8123	0.03621	0.2069	0.2412	0.9985	0.000569	0.7675	0.07679	0.2271	0.2321	-0.2182	0.803965	0.0328	2.693e-11	--
17:44302881:C:T	rs2532404	T	C	T	0.2425	3.46392	0.89247, 0.88753	9.32e-09	0.8108	0.03652	0.2006	0.2341	0.98442	0.0008476	0.7741	0.07673	0.2287	0.2326	-0.2183	0.803884	0.033	3.598e-11	--
17:44189855:G:A	rs79772780	A	G	A	0.2296	4.74739	0.92136, 0.97699	9.33e-09	0.8125	0.03617	0.207	0.2405	0.96588	0.0006165	0.7686	0.07686	0.2271	0.2315	-0.2177	0.804367	0.0327	2.886e-11	--
17:44234060:A:G	rs1528074	G	A	G	0.2406	0.290939	0.92637, 0.95392	9.34e-09	0.8126	0.03613	0.2075	0.2413	0.98143	0.0009346	0.7758	0.0767	0.2293	0.2329	0.2159	1.24098	0.0327	3.937e-11	++
17:44192946:C:T	rs62061848	T	C	T	0.2406	0.290939	0.91578, 0.97052	9.35e-09	0.8121	0.03625	0.2063	0.2399	0.96282	0.0008398	0.7741	0.0767	0.2277	0.2313	-0.2169	0.80501	0.0328	3.653e-11	--
17:44157992:T:C	rs62060851	C	T	C	0.2406	0.124688	0.92908, 0.98774	9.36e-09	0.8126	0.03614	0.2073	0.2409	0.97611	0.0006053	0.7685	0.0768	0.2277	0.2323	0.2176	1.24309	0.0327	2.826e-11	++
17:44080039:T:G	rs62064663	G	T	G	0.2406	0.290939	0.94702, 0.9872	9.38e-09	0.8123	0.0362	0.2069	0.2413	0.99765	0.0005333	0.7664	0.0768	0.2271	0.2324	0.2185	1.24421	0.0327	2.531e-11	++
17:44191835:A:G	rs17577313	G	A	G	0.2406	0.124688	0.92896, 0.9869	9.44e-09	0.8125	0.03616	0.2073	0.2409	0.97747	0.0006421	0.7693	0.07685	0.2277	0.2319	0.2175	1.24297	0.0327	2.955e-11	++
17:44334052:G:A	rs62073157	A	G	A	0.2416	3.06291	0.89137, 0.88698	9.47e-09	0.811	0.0365	0.2007	0.2342	0.98822	0.0004643	0.7636	0.07704	0.2271	0.2331	-0.2205	0.802118	0.033	2.299e-11	--
17:44213712:G:A	rs2532316	A	G	A	0.2406	0.249377	0.92656, 0.95372	9.51e-09	0.8127	0.03613	0.2075	0.2412	0.97998	0.001181	0.7799	0.07665	0.2298	0.2329	-0.2149	0.806622	0.0327	4.863e-11	--
17:44214094:A:G	rs2696604	G	A	G	0.2406	0.249377	0.92676, 0.9538	9.51e-09	0.8127	0.03613	0.2075	0.2412	0.98013	0.0009346	0.7758	0.0767	0.2293	0.2329	0.2158	1.24085	0.0327	4.02e-11	++
17:44215045:T:C	rs1918802	C	T	C	0.2416	0.165563	0.92681, 0.95386	9.51e-09	0.8127	0.03613	0.2075	0.2412	0.98018	0.0009346	0.7758	0.0767	0.2293	0.2329	0.2158	1.24085	0.0327	4.02e-11	++
17:44215823:A:G	rs2696603	G	A	G	0.2416	0.165563	0.92674, 0.95377	9.51e-09	0.8127	0.03613	0.2075	0.2412	0.98021	0.0009346	0.7758	0.0767	0.2293	0.2329	0.2158	1.24085	0.0327	4.02e-11	++
17:44217112:G:T	rs2532314	T	G	T	0.2406	0.249377	0.92677, 0.95389	9.51e-09	0.8127	0.03613	0.2075	0.2412	0.9802	0.0007917	0.773	0.07672	0.2287	0.2329	-0.2165	0.805333	0.0327	3.52e-11	--
17:44217226:A:G	rs2696599	G	A	G	0.2406	0.249377	0.92672, 0.9538	9.51e-09	0.8127	0.03613	0.2075	0.2412	0.98015	0.0007917	0.773	0.07672	0.2287	0.2329	0.2165	1.24172	0.0327	3.52e-11	++
17:44217293:G:A	rs2532313	A	G	A	0.2416	0.165563	0.92677, 0.9538	9.51e-09	0.8127	0.03613	0.2075	0.2412	0.98019	0.0009346	0.7758	0.0767	0.2293	0.2329	-0.2158	0.805896	0.0327	4.02e-11	--
17:44218242:C:T	rs1918799	T	C	T	0.2406	0.249377	0.92678, 0.95387	9.51e-09	0.8127	0.03613	0.2075	0.2412	0.98078	0.0007917	0.773	0.07672	0.2287	0.2329	-0.2165	0.805333	0.0327	3.52e-11	--
17:44223243:G:A	rs1918797	A	G	A	0.2406	0.249377	0.92669, 0.95392	9.51e-09	0.8127	0.03613	0.2075	0.2412	0.98079	0.0009346	0.7758	0.0767	0.2293	0.2329	-0.2158	0.805896	0.0327	4.02e-11	--
17:44228529:G:A	rs1918792	A	G	A	0.2416	0.165563	0.92671, 0.95394	9.51e-09	0.8127	0.03613	0.2075	0.2412	0.98171	0.0009346	0.7758	0.0767	0.2293	0.2329	-0.2158	0.805896	0.0327	4.02e-11	--
17:44228770:A:G	rs2696576	G	A	G	0.2406	0.249377	0.9267, 0.95394	9.51e-09	0.8127	0.03613	0.2075	0.2412	0.98171	0.0009346	0.7758	0.0767	0.2293	0.2329	0.2158	1.24085	0.0327	4.02e-11	++
17:44228824:A:G	rs2696575	G	A	G	0.2416	0.165563	0.92668, 0.95399	9.51e-09	0.8127	0.03613	0.2075	0.2412	0.98171	0.0007976	0.7731	0.07675	0.2287	0.2329	0.2165	1.24172	0.0327	3.553e-11	++
17:44229986:T:C	rs2532300	C	T	C	0.2406	0.249377	0.92674, 0.95403	9.51e-09	0.8127	0.03613	0.2075	0.2412	0.98171	0.0007976	0.7731	0.07675	0.2287	0.2329	0.2165	1.24172	0.0327	3.553e-11	++
17:44230647:C:T	rs2696573	T	C	T	0.2406	0.249377	0.92671, 0.95404	9.51e-09	0.8127	0.03613	0.2075	0.2412	0.98171	0.0007976	0.7731	0.07675	0.2287	0.2329	-0.2165	0.805333	0.0327	3.553e-11	--
17:44231117:T:C	rs2532299	C	T	C	0.2406	0.249377	0.92668, 0.95397	9.51e-09	0.8127	0.03613	0.2075	0.2412	0.98171	0.0009346	0.7758	0.0767	0.2293	0.2329	0.2158	1.24085	0.0327	4.02e-11	++
17:44231295:G:A	rs2532298	A	G	A	0.2416	0.165563	0.92667, 0.95397	9.51e-09	0.8127	0.03613	0.2075	0.2412	0.98171	0.0009346	0.7758	0.0767	0.2293	0.2329	-0.2158	0.805896	0.0327	4.02e-11	--
17:44231326:G:A	rs2532297	A	G	A	0.2416	0.165563	0.9267, 0.95399	9.51e-09	0.8127	0.03613	0.2075	0.2412	0.98171	0.0009346	0.7758	0.0767	0.2293	0.2329	-0.2158	0.805896	0.0327	4.02e-11	--
17:44232959:G:A	rs2109092	A	G	A	0.2416	0.165563	0.92667, 0.95396	9.51e-09	0.8127	0.03613	0.2075	0.2412	0.98168	0.0009346	0.7758	0.0767	0.2293	0.2329	-0.2158	0.805896	0.0327	4.02e-11	--
17:44233589:T:C	rs2532293	C	T	C	0.2406	0.249377	0.92666, 0.95396	9.51e-09	0.8127	0.03613	0.2075	0.2412	0.98168	0.0009346	0.7758	0.0767	0.2293	0.2329	0.2158	1.24085	0.0327	4.02e-11	++
17:44233776:T:C	rs17662235	C	T	C	0.2416	0.165563	0.92666, 0.95393	9.51e-09	0.8127	0.03613	0.2075	0.2412	0.98163	0.0009346	0.7758	0.0767	0.2293	0.2329	0.2158	1.24085	0.0327	4.02e-11	++
17:44233811:C:T	rs17585214	T	C	T	0.2416	0.165563	0.92666, 0.95393	9.51e-09	0.8127	0.03613	0.2075	0.2412	0.98163	0.0009346	0.7758	0.0767	0.2293	0.2329	-0.2158	0.805896	0.0327	4.02e-11	--
17:44234526:C:T	rs1406068	T	C	T	0.2416	0.165563	0.92677, 0.95396	9.51e-09	0.8127	0.03613	0.2075	0.2412	0.98171	0.0009346	0.7758	0.0767	0.2293	0.2329	-0.2158	0.805896	0.0327	4.02e-11	--
17:44179749:G:A	rs112102887	A	G	A	0.2406	0.166251	0.92894, 0.98733	9.54e-09	0.8127	0.03614	0.2074	0.241	0.9778	0.0006147	0.7687	0.07681	0.2277	0.2321	-0.2175	0.804528	0.0327	2.919e-11	--
17:44180173:T:G	rs62061811	G	T	G	0.2406	0.166251	0.92904, 0.98734	9.54e-09	0.8127	0.03614	0.2074	0.241	0.97783	0.0006147	0.7687	0.07681	0.2277	0.2321	0.2175	1.24297	0.0327	2.919e-11	++
17:44181118:G:A	rs62061813	A	G	A	0.2406	0.166251	0.92897, 0.98732	9.54e-09	0.8127	0.03614	0.2074	0.241	0.97769	0.0006147	0.7687	0.07681	0.2277	0.2321	-0.2175	0.804528	0.0327	2.919e-11	--
17:44181454:C:T	rs111952388	T	C	T	0.2406	0.166251	0.92899, 0.98732	9.54e-09	0.8127	0.03614	0.2074	0.241	0.97769	0.0006147	0.7687	0.07681	0.2277	0.2321	-0.2175	0.804528	0.0327	2.919e-11	--
17:44181508:T:G	rs62061814	G	T	G	0.2406	0.166251	0.92903, 0.98722	9.54e-09	0.8127	0.03614	0.2074	0.241	0.97769	0.0006147	0.7687	0.07681	0.2277	0.2321	0.2175	1.24297	0.0327	2.919e-11	++
17:44181681:A:G	rs62061815	G	A	G	0.2406	0.166251	0.92909, 0.98729	9.54e-09	0.8127	0.03614	0.2074	0.241	0.97784	0.0006147	0.7687	0.07681	0.2277	0.2321	0.2175	1.24297	0.0327	2.919e-11	++
17:44181933:T:C	rs17576954	C	T	C	0.2396	0.584307	0.92906, 0.98724	9.54e-09	0.8127	0.03614	0.2074	0.241	0.97758	0.0005252	0.7659	0.07692	0.2271	0.232	0.2181	1.24371	0.0327	2.587e-11	++
17:44182181:T:C	rs77924366	C	T	C	0.2406	0.166251	0.92903, 0.98717	9.54e-09	0.8127	0.03614	0.2074	0.241	0.97784	0.0006147	0.7687	0.07681	0.2277	0.2321	0.2175	1.24297	0.0327	2.919e-11	++
17:44182336:C:A	rs62061816	A	C	A	0.2406	0.166251	0.92915, 0.98726	9.54e-09	0.8127	0.03614	0.2074	0.241	0.97784	0.0006147	0.7687	0.07681	0.2277	0.2321	-0.2175	0.804528	0.0327	2.919e-11	--
17:44182706:A:G	rs62061817	G	A	G	0.2406	0.166251	0.9291, 0.98732	9.54e-09	0.8127	0.03614	0.2074	0.241	0.97768	0.0006147	0.7687	0.07681	0.2277	0.2321	0.2175	1.24297	0.0327	2.919e-11	++
17:44191085:G:A	rs17660907	A	G	A	0.2406	0.166251	0.92914, 0.98724	9.54e-09	0.8127	0.03614	0.2074	0.241	0.97792	0.0006147	0.7687	0.07681	0.2277	0.2321	-0.2175	0.804528	0.0327	2.919e-11	--
17:44191159:C:T	rs17660936	T	C	T	0.2406	0.166251	0.92917, 0.98728	9.54e-09	0.8127	0.03614	0.2074	0.241	0.97792	0.0006147	0.7687	0.07681	0.2277	0.2321	-0.2175	0.804528	0.0327	2.919e-11	--
17:44192395:G:T	rs4548919	T	G	T	0.2406	0.166251	0.92917, 0.98728	9.54e-09	0.8127	0.03614	0.2074	0.241	0.97792	0.0006147	0.7687	0.07681	0.2277	0.2321	-0.2175	0.804528	0.0327	2.919e-11	--
17:44192618:A:G	rs4606752	G	A	G	0.2396	0.584307	0.92921, 0.98734	9.54e-09	0.8127	0.03614	0.2074	0.241	0.97787	0.0006147	0.7687	0.07681	0.2277	0.2321	0.2175	1.24297	0.0327	2.919e-11	++
17:43778752:C:T	rs62056876	T	C	T	0.2406	0.166251	0.99361, 0.98992	9.56e-09	0.8125	0.03619	0.2075	0.241	0.98672	0.0005288	0.7663	0.07681	0.2271	0.2323	-0.2183	0.803884	0.0327	2.606e-11	--
17:43746276:G:T	rs17760733	T	G	T	0.2386	1.1316	0.99319, 0.9915	9.58e-09	0.8126	0.03616	0.2079	0.2413	genotyped	0.0005288	0.7663	0.07681	0.2271	0.2323	-0.2182	0.803965	0.0327	2.588e-11	--
17:43746721:A:G	rs17687504	G	A	G	0.2396	0.709516	0.99319, 0.9915	9.58e-09	0.8126	0.03616	0.2079	0.2413	genotyped	0.0005288	0.7663	0.07681	0.2271	0.2323	0.2182	1.24384	0.0327	2.588e-11	++
17:43746839:T:C	rs62053945	C	T	C	0.2396	0.709516	0.99319, 0.9915	9.58e-09	0.8126	0.03616	0.2079	0.2413	0.99048	0.0005288	0.7663	0.07681	0.2271	0.2323	0.2182	1.24384	0.0327	2.588e-11	++
17:43747677:C:T	rs62053946	T	C	T	0.2396	0.709516	0.99309, 0.9915	9.58e-09	0.8126	0.03616	0.2079	0.2413	0.99047	0.0005288	0.7663	0.07681	0.2271	0.2323	-0.2182	0.803965	0.0327	2.588e-11	--
17:43747683:G:A	rs62053947	A	G	A	0.2396	0.709516	0.99309, 0.9915	9.58e-09	0.8126	0.03616	0.2079	0.2413	0.99047	0.0005288	0.7663	0.07681	0.2271	0.2323	-0.2182	0.803965	0.0327	2.588e-11	--
17:43748046:C:T	rs62053948	T	C	T	0.2396	0.709516	0.99304, 0.99143	9.58e-09	0.8126	0.03616	0.2079	0.2413	0.9904	0.0005288	0.7663	0.07681	0.2271	0.2323	-0.2182	0.803965	0.0327	2.588e-11	--
17:43748101:A:G	rs62053949	G	A	G	0.2396	0.709516	0.99309, 0.9915	9.58e-09	0.8126	0.03616	0.2079	0.2413	0.99048	0.0005288	0.7663	0.07681	0.2271	0.2323	0.2182	1.24384	0.0327	2.588e-11	++
17:43748412:A:G	rs62053950	G	A	G	0.2396	0.709516	0.99305, 0.99149	9.58e-09	0.8126	0.03616	0.2079	0.2413	0.99046	0.0005288	0.7663	0.07681	0.2271	0.2323	0.2182	1.24384	0.0327	2.588e-11	++
17:43749261:T:C	rs62053952	C	T	C	0.2396	0.709516	0.99309, 0.9915	9.58e-09	0.8126	0.03616	0.2079	0.2413	0.99006	0.0005288	0.7663	0.07681	0.2271	0.2323	0.2182	1.24384	0.0327	2.588e-11	++
17:43749454:G:A	rs62053953	A	G	A	0.2396	0.709516	0.99309, 0.9915	9.58e-09	0.8126	0.03616	0.2079	0.2413	0.99006	0.0005288	0.7663	0.07681	0.2271	0.2323	-0.2182	0.803965	0.0327	2.588e-11	--
17:43749579:T:C	rs17687534	C	T	C	0.2396	0.709516	0.99309, 0.9915	9.58e-09	0.8126	0.03616	0.2079	0.2413	genotyped	0.0005288	0.7663	0.07681	0.2271	0.2323	0.2182	1.24384	0.0327	2.588e-11	++
17:43749949:G:A	rs62053954	A	G	A	0.2396	0.709516	0.99304, 0.99144	9.58e-09	0.8126	0.03616	0.2079	0.2413	0.99004	0.0005288	0.7663	0.07681	0.2271	0.2323	-0.2182	0.803965	0.0327	2.588e-11	--
17:43749980:T:C	rs62053955	C	T	C	0.2396	0.709516	0.99302, 0.9915	9.58e-09	0.8126	0.03616	0.2079	0.2413	0.98993	0.0005288	0.7663	0.07681	0.2271	0.2323	0.2182	1.24384	0.0327	2.588e-11	++
17:43750010:G:A	rs17687571	A	G	A	0.2396	0.709516	0.99309, 0.99154	9.58e-09	0.8126	0.03616	0.2079	0.2413	0.98993	0.0005288	0.7663	0.07681	0.2271	0.2323	-0.2182	0.803965	0.0327	2.588e-11	--
17:43750238:A:G	rs17687625	G	A	G	0.2396	0.709516	0.99303, 0.99144	9.58e-09	0.8126	0.03616	0.2079	0.2413	genotyped	0.0005288	0.7663	0.07681	0.2271	0.2323	0.2182	1.24384	0.0327	2.588e-11	++
17:43750315:A:G	rs62053956	G	A	G	0.2396	0.709516	0.99298, 0.99123	9.58e-09	0.8126	0.03616	0.2079	0.2413	0.98992	0.0005288	0.7663	0.07681	0.2271	0.2323	0.2182	1.24384	0.0327	2.588e-11	++
17:43750939:T:C	rs62053957	C	T	C	0.2396	0.709516	0.99296, 0.99135	9.58e-09	0.8126	0.03616	0.2079	0.2413	0.98992	0.0005288	0.7663	0.07681	0.2271	0.2323	0.2182	1.24384	0.0327	2.588e-11	++
17:43752039:C:T	rs62055661	T	C	T	0.2396	0.709516	0.99297, 0.99154	9.58e-09	0.8126	0.03616	0.2079	0.2413	0.98991	0.0005288	0.7663	0.07681	0.2271	0.2323	-0.2182	0.803965	0.0327	2.588e-11	--
17:43752566:C:T	rs62055662	T	C	T	0.2396	0.709516	0.99319, 0.99164	9.58e-09	0.8126	0.03616	0.2079	0.2413	0.98931	0.0005288	0.7663	0.07681	0.2271	0.2323	-0.2182	0.803965	0.0327	2.588e-11	--
17:43753454:A:G	rs62055663	G	A	G	0.2396	0.709516	0.99311, 0.99157	9.58e-09	0.8126	0.03616	0.2079	0.2413	0.98931	0.0005288	0.7663	0.07681	0.2271	0.2323	0.2182	1.24384	0.0327	2.588e-11	++
17:43753642:A:G	rs62055664	G	A	G	0.2396	0.709516	0.99311, 0.99157	9.58e-09	0.8126	0.03616	0.2079	0.2413	0.98931	0.0005288	0.7663	0.07681	0.2271	0.2323	0.2182	1.24384	0.0327	2.588e-11	++
17:43754010:T:C	rs76717812	C	T	C	0.2396	0.709516	0.99319, 0.99164	9.58e-09	0.8126	0.03616	0.2079	0.2413	0.98931	0.0005288	0.7663	0.07681	0.2271	0.2323	0.2182	1.24384	0.0327	2.588e-11	++
17:43754099:G:A	rs17687667	A	G	A	0.2396	0.709516	0.99319, 0.99164	9.58e-09	0.8126	0.03616	0.2079	0.2413	genotyped	0.0005288	0.7663	0.07681	0.2271	0.2323	-0.2182	0.803965	0.0327	2.588e-11	--
17:43754505:A:C	rs62055665	C	A	C	0.2396	0.709516	0.99318, 0.99163	9.58e-09	0.8126	0.03616	0.2079	0.2413	0.98928	0.0005288	0.7663	0.07681	0.2271	0.2323	0.2182	1.24384	0.0327	2.588e-11	++
17:43754569:G:A	rs62055689	A	G	A	0.2396	0.709516	0.99311, 0.99161	9.58e-09	0.8126	0.03616	0.2079	0.2413	0.98913	0.0005288	0.7663	0.07681	0.2271	0.2323	-0.2182	0.803965	0.0327	2.588e-11	--
17:43754850:T:C	rs62055691	C	T	C	0.2396	0.709516	0.99319, 0.99163	9.58e-09	0.8126	0.03616	0.2079	0.2413	0.98929	0.0005288	0.7663	0.07681	0.2271	0.2323	0.2182	1.24384	0.0327	2.588e-11	++
17:44073027:G:A	rs17652036	A	G	A	0.2406	0.124688	0.98438, 0.99118	9.59e-09	0.8124	0.03621	0.2063	0.2403	0.99654	0.0006414	0.7695	0.07676	0.2277	0.2323	-0.2176	0.804447	0.0327	3.02e-11	--
17:44859410:A:G	rs199505	A	G	G	0.7823	3.3073	0.8673, 0.91286	9.61e-09	0.8072	0.03732	0.1916	0.2249	0.93401	0.007526	0.8173	0.07549	0.2212	0.2209	-0.2117	0.809207	0.0335	2.465e-10	--
17:44859715:T:C	rs70602	T	C	C	0.7823	3.3073	0.86703, 0.9132	9.61e-09	0.8072	0.03732	0.1916	0.2249	0.93359	0.007526	0.8173	0.07549	0.2212	0.2209	-0.2117	0.809207	0.0335	2.465e-10	--
17:44276821:G:A	rs2696443	A	G	A	0.2416	3.1043	0.89259, 0.88785	9.65e-09	0.811	0.03652	0.2006	0.2341	0.9849	0.0009346	0.7758	0.0767	0.2293	0.2329	-0.2177	0.804367	0.033	4.057e-11	--
17:44277265:A:C	rs2532229	C	A	C	0.2416	3.1043	0.89263, 0.88798	9.65e-09	0.811	0.03652	0.2006	0.2341	genotyped	0.0009346	0.7758	0.0767	0.2293	0.2329	0.2177	1.24321	0.033	4.057e-11	++
17:44277691:T:C	rs2732665	C	T	C	0.2406	2.70158	0.89261, 0.88786	9.65e-09	0.811	0.03652	0.2006	0.2341	0.98459	0.0008476	0.7741	0.07673	0.2287	0.2326	0.2181	1.24371	0.033	3.75e-11	++
17:44277818:A:G	rs2532228	G	A	G	0.2425	3.46392	0.89262, 0.88797	9.65e-09	0.811	0.03652	0.2006	0.2341	genotyped	0.0008476	0.7741	0.07673	0.2287	0.2326	0.2181	1.24371	0.033	3.75e-11	++
17:44277867:G:A	rs2532226	A	G	A	0.2435	3.86037	0.89263, 0.88798	9.65e-09	0.811	0.03652	0.2006	0.2341	0.98459	0.0008476	0.7741	0.07673	0.2287	0.2326	-0.2181	0.804045	0.033	3.75e-11	--
17:44278742:A:G	rs17664048	G	A	G	0.2406	2.70158	0.89265, 0.88792	9.65e-09	0.811	0.03652	0.2006	0.2341	0.98461	0.0008476	0.7741	0.07673	0.2287	0.2326	0.2181	1.24371	0.033	3.75e-11	++
17:44279101:A:G	rs1918786	G	A	G	0.2406	2.70158	0.89265, 0.88805	9.65e-09	0.811	0.03652	0.2006	0.2341	0.98468	0.0008476	0.7741	0.07673	0.2287	0.2326	0.2181	1.24371	0.033	3.75e-11	++
17:44279252:A:G	rs1918787	G	A	G	0.2406	2.70158	0.89267, 0.88795	9.65e-09	0.811	0.03652	0.2006	0.2341	0.98468	0.0008476	0.7741	0.07673	0.2287	0.2326	0.2181	1.24371	0.033	3.75e-11	++
17:44279760:G:A	rs1358438	A	G	A	0.2406	2.70158	0.89264, 0.888	9.65e-09	0.811	0.03652	0.2006	0.2341	0.98459	0.0008476	0.7741	0.07673	0.2287	0.2326	-0.2181	0.804045	0.033	3.75e-11	--
17:44280523:A:G	rs2668660	G	A	G	0.2406	2.70158	0.89267, 0.88803	9.65e-09	0.811	0.03652	0.2006	0.2341	0.98459	0.0008476	0.7741	0.07673	0.2287	0.2326	0.2181	1.24371	0.033	3.75e-11	++
17:44281588:T:C	rs2696451	C	T	C	0.2406	2.70158	0.89267, 0.88803	9.65e-09	0.811	0.03652	0.2006	0.2341	0.98459	0.0008476	0.7741	0.07673	0.2287	0.2326	0.2181	1.24371	0.033	3.75e-11	++
17:44281722:T:C	rs2696453	C	T	C	0.2406	2.70158	0.89256, 0.88794	9.65e-09	0.811	0.03652	0.2006	0.2341	0.98458	0.0008476	0.7741	0.07673	0.2287	0.2326	0.2181	1.24371	0.033	3.75e-11	++
17:44283022:A:G	rs2668656	G	A	G	0.2435	3.86037	0.89267, 0.88793	9.65e-09	0.811	0.03652	0.2006	0.2341	0.98458	0.0008476	0.7741	0.07673	0.2287	0.2326	0.2181	1.24371	0.033	3.75e-11	++
17:44283139:C:A	rs2732671	A	C	A	0.2435	3.86037	0.8926, 0.88787	9.65e-09	0.811	0.03652	0.2006	0.2341	0.98441	0.0008476	0.7741	0.07673	0.2287	0.2326	-0.2181	0.804045	0.033	3.75e-11	--
17:44285531:G:A	rs2469933	A	G	A	0.2406	2.70158	0.89248, 0.88783	9.65e-09	0.811	0.03652	0.2006	0.2341	0.9845	0.0008476	0.7741	0.07673	0.2287	0.2326	-0.2181	0.804045	0.033	3.75e-11	--
17:44286128:A:G	rs2696463	G	A	G	0.2475	5.41414	0.89252, 0.88787	9.65e-09	0.811	0.03652	0.2006	0.2341	0.98455	0.0008476	0.7741	0.07673	0.2287	0.2326	0.2181	1.24371	0.033	3.75e-11	++
17:44287310:A:G	rs2696464	G	A	G	0.2416	3.1043	0.89254, 0.88791	9.65e-09	0.811	0.03652	0.2006	0.2341	0.98457	0.0008476	0.7741	0.07673	0.2287	0.2326	0.2181	1.24371	0.033	3.75e-11	++
17:44288579:T:C	rs2532418	C	T	C	0.2416	3.1043	0.8926, 0.88792	9.65e-09	0.811	0.03652	0.2006	0.2341	0.98459	0.0008476	0.7741	0.07673	0.2287	0.2326	0.2181	1.24371	0.033	3.75e-11	++
17:44289101:A:G	rs2732629	G	A	G	0.2435	3.86037	0.8926, 0.88792	9.65e-09	0.811	0.03652	0.2006	0.2341	0.98459	0.0008476	0.7741	0.07673	0.2287	0.2326	0.2181	1.24371	0.033	3.75e-11	++
17:44289628:A:C	rs2668670	C	A	C	0.2416	3.1043	0.8926, 0.88792	9.65e-09	0.811	0.03652	0.2006	0.2341	0.98459	0.0008476	0.7741	0.07673	0.2287	0.2326	0.2181	1.24371	0.033	3.75e-11	++
17:44290047:G:A	rs2668665	A	G	A	0.2416	3.1043	0.8926, 0.88792	9.65e-09	0.811	0.03652	0.2006	0.2341	0.98459	0.0008476	0.7741	0.07673	0.2287	0.2326	-0.2181	0.804045	0.033	3.75e-11	--
17:44291365:C:T	rs2732606	T	C	T	0.2406	2.70158	0.89253, 0.88785	9.65e-09	0.811	0.03652	0.2006	0.2341	0.98456	0.0008476	0.7741	0.07673	0.2287	0.2326	-0.2181	0.804045	0.033	3.75e-11	--
17:44291381:A:G	rs2732605	G	A	G	0.2406	2.70158	0.89259, 0.8879	9.65e-09	0.811	0.03652	0.2006	0.2341	0.98457	0.0008476	0.7741	0.07673	0.2287	0.2326	0.2181	1.24371	0.033	3.75e-11	++
17:44291479:G:A	rs2732601	A	G	A	0.2406	2.70158	0.89259, 0.8879	9.65e-09	0.811	0.03652	0.2006	0.2341	0.98457	0.0008476	0.7741	0.07673	0.2287	0.2326	-0.2181	0.804045	0.033	3.75e-11	--
17:44291820:A:G	rs2696610	G	A	G	0.2406	2.70158	0.89261, 0.88792	9.65e-09	0.811	0.03652	0.2006	0.2341	0.98459	0.0008476	0.7741	0.07673	0.2287	0.2326	0.2181	1.24371	0.033	3.75e-11	++
17:44292126:T:C	rs2668695	C	T	C	0.2406	2.70158	0.89258, 0.88789	9.65e-09	0.811	0.03652	0.2006	0.2341	0.98456	0.0008476	0.7741	0.07673	0.2287	0.2326	0.2181	1.24371	0.033	3.75e-11	++
17:44292319:T:C	rs2668694	C	T	C	0.2416	3.1043	0.89258, 0.8879	9.65e-09	0.811	0.03652	0.2006	0.2341	0.98456	0.0008476	0.7741	0.07673	0.2287	0.2326	0.2181	1.24371	0.033	3.75e-11	++
17:44075901:A:G	rs1078268	G	A	G	0.2406	0.290939	0.94718, 0.98702	9.66e-09	0.8125	0.03619	0.2069	0.2413	0.99847	0.0005557	0.7671	0.07679	0.2271	0.2323	0.2181	1.24371	0.0327	2.702e-11	++
17:44077708:G:T	rs79959255	T	G	T	0.2406	0.290939	0.94696, 0.98688	9.66e-09	0.8125	0.03619	0.2069	0.2413	0.99816	0.0005557	0.7671	0.07679	0.2271	0.2323	-0.2181	0.804045	0.0327	2.702e-11	--
17:44078616:G:A	rs62063859	A	G	A	0.2406	0.290939	0.94714, 0.98691	9.66e-09	0.8125	0.03619	0.2069	0.2413	0.99847	0.0005557	0.7671	0.07679	0.2271	0.2323	-0.2181	0.804045	0.0327	2.702e-11	--
17:44078832:G:A	rs62064660	A	G	A	0.2416	0.124172	0.94719, 0.98696	9.66e-09	0.8125	0.03619	0.2069	0.2413	0.99847	0.0005557	0.7671	0.07679	0.2271	0.2323	-0.2181	0.804045	0.0327	2.702e-11	--
17:44078892:G:A	rs62064661	A	G	A	0.2406	0.290939	0.94696, 0.98666	9.66e-09	0.8125	0.03619	0.2069	0.2413	0.99846	0.0005557	0.7671	0.07679	0.2271	0.2323	-0.2181	0.804045	0.0327	2.702e-11	--
17:44252468:G:A	rs2532263	A	G	A	0.1899	14.9026	0.76059, 0.76172	9.67e-09	0.8065	0.03749	0.1877	0.2182	0.79594	0.002029	0.7879	0.07727	0.2115	0.2163	-0.2195	0.80292	0.0337	7.638e-11	--
17:44075535:T:C	rs62063855	C	T	C	0.2406	0.249377	0.94726, 0.98698	9.68e-09	0.8126	0.03619	0.2069	0.2412	0.99847	0.0005557	0.7671	0.07679	0.2271	0.2323	0.218	1.24359	0.0327	2.759e-11	++
17:44076665:A:G	rs62063857	G	A	G	0.2406	0.249377	0.94725, 0.98699	9.68e-09	0.8126	0.03619	0.2069	0.2412	genotyped	0.0005557	0.7671	0.07679	0.2271	0.2323	0.218	1.24359	0.0327	2.759e-11	++
17:44083081:G:A	rs17573607	A	G	A	0.2396	0.709516	0.94606, 0.98695	9.69e-09	0.8126	0.03619	0.207	0.2413	genotyped	0.0005739	0.7676	0.07679	0.2271	0.232	-0.2179	0.804206	0.0327	2.828e-11	--
17:43768727:G:A	rs56110538	A	G	A	0.2396	0.709516	0.99424, 0.99111	9.71e-09	0.8127	0.03616	0.2077	0.2413	0.98784	0.0005201	0.7661	0.07679	0.2271	0.2324	-0.2181	0.804045	0.0327	2.609e-11	--
17:44223060:G:A	rs2532305	A	G	A	0.2406	0.290939	0.9268, 0.95393	9.76e-09	0.8128	0.03613	0.2075	0.2413	0.98079	0.0009346	0.7758	0.0767	0.2293	0.2329	-0.2157	0.805977	0.0327	4.104e-11	--
17:44169406:G:A	rs62061771	A	G	A	0.2406	0.124688	0.92789, 0.9865	9.77e-09	0.8128	0.03614	0.2073	0.2409	0.97441	0.0006147	0.7687	0.07681	0.2277	0.2321	-0.2174	0.804608	0.0327	2.981e-11	--
17:44082181:A:G	rs111324579	G	A	G	0.2406	0.290939	0.94641, 0.98672	9.8e-09	0.8126	0.0362	0.2069	0.2413	0.99678	0.0004472	0.7639	0.0767	0.2271	0.2326	0.2188	1.24458	0.0327	2.344e-11	++
17:44177337:C:T	rs62061808	T	C	T	0.2406	0.124688	0.92924, 0.98745	9.88e-09	0.8128	0.03615	0.2074	0.2409	0.97659	0.0006147	0.7687	0.07681	0.2277	0.2321	-0.2174	0.804608	0.0327	3.008e-11	--
17:44177669:C:T	rs77604208	T	C	T	0.2406	0.124688	0.92923, 0.98741	9.88e-09	0.8128	0.03615	0.2074	0.2409	0.97658	0.0006147	0.7687	0.07681	0.2277	0.2321	-0.2174	0.804608	0.0327	3.008e-11	--
17:44177993:C:A	rs17660464	A	C	A	0.2406	0.124688	0.92924, 0.98745	9.88e-09	0.8128	0.03615	0.2074	0.2409	0.97659	0.0006147	0.7687	0.07681	0.2277	0.2321	-0.2174	0.804608	0.0327	3.008e-11	--
17:44178272:C:T	rs17576779	T	C	T	0.2406	0.124688	0.92923, 0.98744	9.88e-09	0.8128	0.03615	0.2074	0.2409	0.97659	0.0006147	0.7687	0.07681	0.2277	0.2321	-0.2174	0.804608	0.0327	3.008e-11	--
17:44178337:T:C	rs17660488	C	T	C	0.2406	0.124688	0.92924, 0.98745	9.88e-09	0.8128	0.03615	0.2074	0.2409	0.97659	0.0006147	0.7687	0.07681	0.2277	0.2321	0.2174	1.24284	0.0327	3.008e-11	++
17:44178839:T:C	rs62061809	C	T	C	0.2406	0.124688	0.92923, 0.98743	9.88e-09	0.8128	0.03615	0.2074	0.2409	0.97659	0.0006147	0.7687	0.07681	0.2277	0.2321	0.2174	1.24284	0.0327	3.008e-11	++
17:44178884:G:A	rs62061810	A	G	A	0.2406	0.124688	0.92904, 0.98724	9.88e-09	0.8128	0.03615	0.2074	0.2409	0.97641	0.0006147	0.7687	0.07681	0.2277	0.2321	-0.2174	0.804608	0.0327	3.008e-11	--
17:44179969:G:A	rs112893440	A	G	A	0.2406	0.124688	0.92909, 0.98728	9.88e-09	0.8128	0.03615	0.2074	0.2409	0.97781	0.0006147	0.7687	0.07681	0.2277	0.2321	-0.2174	0.804608	0.0327	3.008e-11	--
17:44179992:A:G	rs17576842	G	A	G	0.2406	0.124688	0.92908, 0.98725	9.88e-09	0.8128	0.03615	0.2074	0.2409	0.97781	0.0006147	0.7687	0.07681	0.2277	0.2321	0.2174	1.24284	0.0327	3.008e-11	++
17:44180442:A:G	rs17576870	G	A	G	0.2406	0.124688	0.92906, 0.98727	9.88e-09	0.8128	0.03615	0.2074	0.2409	0.97777	0.0006147	0.7687	0.07681	0.2277	0.2321	0.2174	1.24284	0.0327	3.008e-11	++
17:44180954:A:G	rs17660595	G	A	G	0.2406	0.124688	0.92917, 0.98734	9.88e-09	0.8128	0.03615	0.2074	0.2409	0.97783	0.0006147	0.7687	0.07681	0.2277	0.2321	0.2174	1.24284	0.0327	3.008e-11	++
17:44180997:C:T	rs62061812	T	C	T	0.2406	0.124688	0.92917, 0.98735	9.88e-09	0.8128	0.03615	0.2074	0.2409	0.97784	0.0006147	0.7687	0.07681	0.2277	0.2321	-0.2174	0.804608	0.0327	3.008e-11	--
17:44183403:A:G	rs111676341	G	A	G	0.2406	0.124688	0.92929, 0.98739	9.88e-09	0.8128	0.03615	0.2074	0.2409	0.97784	0.0006147	0.7687	0.07681	0.2277	0.2321	0.2174	1.24284	0.0327	3.008e-11	++
17:44183616:C:A	rs17576989	A	C	A	0.2406	0.124688	0.92929, 0.98739	9.88e-09	0.8128	0.03615	0.2074	0.2409	0.97784	0.0006147	0.7687	0.07681	0.2277	0.2321	-0.2174	0.804608	0.0327	3.008e-11	--
17:44183790:G:A	rs79923708	A	G	A	0.2406	0.124688	0.92902, 0.98729	9.88e-09	0.8128	0.03615	0.2074	0.2409	0.97777	0.0006147	0.7687	0.07681	0.2277	0.2321	-0.2174	0.804608	0.0327	3.008e-11	--
17:44185245:C:A	rs76761511	A	C	A	0.2406	0.124688	0.92916, 0.98735	9.88e-09	0.8128	0.03615	0.2074	0.2409	0.97749	0.0006147	0.7687	0.07681	0.2277	0.2321	-0.2174	0.804608	0.0327	3.008e-11	--
17:44186252:G:A	rs17577024	A	G	A	0.2406	0.124688	0.92938, 0.98745	9.88e-09	0.8128	0.03615	0.2074	0.2409	0.97784	0.0006147	0.7687	0.07681	0.2277	0.2321	-0.2174	0.804608	0.0327	3.008e-11	--
17:44186301:T:C	rs17577052	C	T	C	0.2406	0.124688	0.92937, 0.98743	9.88e-09	0.8128	0.03615	0.2074	0.2409	0.97783	0.0006147	0.7687	0.07681	0.2277	0.2321	0.2174	1.24284	0.0327	3.008e-11	++
17:44186593:T:C	rs77635460	C	T	C	0.2406	0.124688	0.92928, 0.98725	9.88e-09	0.8128	0.03615	0.2074	0.2409	0.97783	0.0006147	0.7687	0.07681	0.2277	0.2321	0.2174	1.24284	0.0327	3.008e-11	++
17:44186894:A:C	rs62061822	C	A	C	0.2416	0.289735	0.92937, 0.98733	9.88e-09	0.8128	0.03615	0.2074	0.2409	0.97768	0.0006147	0.7687	0.07681	0.2277	0.2321	0.2174	1.24284	0.0327	3.008e-11	++
17:44187492:A:G	rs17577094	G	A	G	0.2406	0.124688	0.92938, 0.98745	9.88e-09	0.8128	0.03615	0.2074	0.2409	0.97784	0.0006147	0.7687	0.07681	0.2277	0.2321	0.2174	1.24284	0.0327	3.008e-11	++
17:44188477:T:G	rs17577159	G	T	G	0.2406	0.124688	0.9293, 0.98729	9.88e-09	0.8128	0.03615	0.2074	0.2409	0.97786	0.0006147	0.7687	0.07681	0.2277	0.2321	0.2174	1.24284	0.0327	3.008e-11	++
17:44188645:C:T	rs62061823	T	C	T	0.2406	0.124688	0.92924, 0.98717	9.88e-09	0.8128	0.03615	0.2074	0.2409	0.97784	0.0006147	0.7687	0.07681	0.2277	0.2321	-0.2174	0.804608	0.0327	3.008e-11	--
17:44188755:T:C	rs62061824	C	T	C	0.2406	0.124688	0.92936, 0.98737	9.88e-09	0.8128	0.03615	0.2074	0.2409	0.97781	0.0006147	0.7687	0.07681	0.2277	0.2321	0.2174	1.24284	0.0327	3.008e-11	++
17:44188764:T:C	rs55794067	C	T	C	0.2406	0.124688	0.92936, 0.98737	9.88e-09	0.8128	0.03615	0.2074	0.2409	0.97781	0.0006147	0.7687	0.07681	0.2277	0.2321	0.2174	1.24284	0.0327	3.008e-11	++
17:44189373:C:T	rs17660847	T	C	T	0.2406	0.124688	0.92918, 0.98718	9.88e-09	0.8128	0.03615	0.2074	0.2409	0.97782	0.0006147	0.7687	0.07681	0.2277	0.2321	-0.2174	0.804608	0.0327	3.008e-11	--
17:44189408:T:C	rs17660865	C	T	C	0.2406	0.124688	0.92922, 0.98721	9.88e-09	0.8128	0.03615	0.2074	0.2409	0.97782	0.0006147	0.7687	0.07681	0.2277	0.2321	0.2174	1.24284	0.0327	3.008e-11	++
17:44189910:A:G	rs78929339	G	A	G	0.2396	0.542571	0.92575, 0.98268	9.92e-09	0.8129	0.03614	0.2074	0.2409	0.97302	0.000671	0.77	0.07683	0.2277	0.2319	0.217	1.24234	0.0327	3.253e-11	++
17:44165049:A:G	rs3912063	G	A	G	0.2406	0.0415628	0.92558, 0.98285	9.93e-09	0.8128	0.03616	0.2071	0.2407	0.97312	0.0006436	0.7695	0.07679	0.2277	0.232	0.2172	1.24259	0.0327	3.148e-11	++
17:44165069:A:G	rs3912062	G	A	G	0.2406	0.0415628	0.92573, 0.9829	9.93e-09	0.8128	0.03616	0.2071	0.2407	0.9732	0.0006436	0.7695	0.07679	0.2277	0.232	0.2172	1.24259	0.0327	3.148e-11	++
17:44232408:G:A	rs2532295	A	G	A	0.2127	6.39398	0.80846, 0.82347	9.93e-09	0.8086	0.03707	0.1941	0.2263	0.94535	0.0005211	0.7634	0.07779	0.2244	0.2292	-0.2231	0.800035	0.0335	2.617e-11	--
17:43840016:G:A	rs11079720	A	G	A	0.2386	0.419111	0.98183, 0.9806	9.94e-09	0.8123	0.03628	0.2057	0.2396	0.99875	0.0005574	0.7672	0.07679	0.2271	0.2325	-0.2183	0.803884	0.0328	2.83e-11	--
17:44213204:C:T	rs12150320	T	C	T	0.2406	0.249377	0.92682, 0.95387	9.95e-09	0.8129	0.03614	0.2075	0.2412	0.98016	0.0009346	0.7758	0.0767	0.2293	0.2329	-0.2156	0.806058	0.0327	4.23e-11	--
17:44220454:T:G	rs1528075	G	T	G	0.2416	0.165563	0.92687, 0.95379	9.95e-09	0.8129	0.03614	0.2075	0.2412	genotyped	0.0009346	0.7758	0.0767	0.2293	0.2329	0.2156	1.24061	0.0327	4.23e-11	++
17:43738627:T:G	rs241021	G	T	G	0.2396	0.66778	0.99328, 0.99149	9.96e-09	0.8128	0.03615	0.2079	0.2412	0.99036	0.0005288	0.7663	0.07681	0.2271	0.2323	0.218	1.24359	0.0327	2.674e-11	++
17:43738676:C:A	rs241020	A	C	A	0.2396	0.66778	0.99328, 0.99149	9.96e-09	0.8128	0.03615	0.2079	0.2412	genotyped	0.0005288	0.7663	0.07681	0.2271	0.2323	-0.218	0.804125	0.0327	2.674e-11	--
17:43740856:C:T	rs62053939	T	C	T	0.2396	0.66778	0.99326, 0.99147	9.96e-09	0.8128	0.03615	0.2079	0.2412	0.99049	0.0005288	0.7663	0.07681	0.2271	0.2323	-0.218	0.804125	0.0327	2.674e-11	--
17:43740967:C:T	rs111273167	T	C	T	0.2396	0.66778	0.99327, 0.99149	9.96e-09	0.8128	0.03615	0.2079	0.2412	0.99051	0.0005288	0.7663	0.07681	0.2271	0.2323	-0.218	0.804125	0.0327	2.674e-11	--
17:43741028:A:G	rs62053940	G	A	G	0.2396	0.66778	0.99327, 0.99149	9.96e-09	0.8128	0.03615	0.2079	0.2412	0.99051	0.0005288	0.7663	0.07681	0.2271	0.2323	0.218	1.24359	0.0327	2.674e-11	++
17:43741452:C:T	rs17760577	T	C	T	0.2396	0.66778	0.99327, 0.99149	9.96e-09	0.8128	0.03615	0.2079	0.2412	0.99051	0.0005288	0.7663	0.07681	0.2271	0.2323	-0.218	0.804125	0.0327	2.674e-11	--
17:43743045:T:C	rs17760631	C	T	C	0.2396	0.66778	0.99327, 0.99149	9.96e-09	0.8128	0.03615	0.2079	0.2412	genotyped	0.0005288	0.7663	0.07681	0.2271	0.2323	0.218	1.24359	0.0327	2.674e-11	++
17:44079567:C:T	rs17573447	T	C	T	0.2425	0.494845	0.94706, 0.98731	9.99e-09	0.8127	0.03619	0.2069	0.2413	0.9982	0.0005122	0.7659	0.07678	0.2271	0.2324	-0.2182	0.803965	0.0327	2.652e-11	--
17:43840935:T:C	rs79545140	C	T	C	0.2396	0.208681	0.99011, 0.99167	1e-08	0.8125	0.03625	0.2061	0.2401	0.99875	0.0005755	0.7676	0.07681	0.2271	0.2323	0.218	1.24359	0.0328	2.937e-11	++
17:44082981:G:A	rs62064668	A	G	A	0.2406	0.207814	0.94669, 0.98752	1e-08	0.8126	0.0362	0.2069	0.2411	0.99769	0.000569	0.7675	0.07679	0.2271	0.2321	-0.2179	0.804206	0.0327	2.84e-11	--
17:44223387:T:C	rs1918796	C	T	C	0.2406	0.249377	0.92665, 0.95391	1e-08	0.8129	0.03614	0.2075	0.2412	0.9806	0.0009346	0.7758	0.0767	0.2293	0.2329	0.2156	1.24061	0.0327	4.23e-11	++
17:44225485:T:C	rs1406071	C	T	C	0.2406	0.249377	0.92672, 0.954	1e-08	0.8129	0.03614	0.2075	0.2412	0.98171	0.0009346	0.7758	0.0767	0.2293	0.2329	0.2156	1.24061	0.0327	4.23e-11	++
17:44225802:C:T	rs1406070	T	C	T	0.2416	0.165563	0.92673, 0.95402	1e-08	0.8129	0.03614	0.2075	0.2412	0.98171	0.0009346	0.7758	0.0767	0.2293	0.2329	-0.2156	0.806058	0.0327	4.23e-11	--
17:44226030:G:A	rs2696585	A	G	A	0.2406	0.249377	0.92674, 0.95404	1e-08	0.8129	0.03614	0.2075	0.2412	0.98171	0.0009346	0.7758	0.0767	0.2293	0.2329	-0.2156	0.806058	0.0327	4.23e-11	--
17:44226126:A:C	rs2532304	C	A	C	0.2406	0.249377	0.92674, 0.95404	1e-08	0.8129	0.03614	0.2075	0.2412	0.98171	0.0009346	0.7758	0.0767	0.2293	0.2329	0.2156	1.24061	0.0327	4.23e-11	++
17:43756466:T:C	rs757503	C	T	C	0.2406	0.207814	0.98975, 0.98726	1.01e-08	0.8129	0.03616	0.2075	0.2411	0.98484	0.0005608	0.7672	0.07683	0.2271	0.232	0.2176	1.24309	0.0327	2.89e-11	++
17:43840681:C:T	rs62055890	T	C	T	0.2396	0.208681	0.99111, 0.99125	1.01e-08	0.8125	0.03625	0.2061	0.2401	0.99893	0.0005755	0.7676	0.07681	0.2271	0.2323	-0.218	0.804125	0.0328	2.937e-11	--
17:44192568:C:T	rs4630591	T	C	T	0.2078	8.51781	0.8815, 0.91953	1.01e-08	0.8085	0.0371	0.1944	0.2255	0.91722	0.001548	0.785	0.07648	0.2137	0.2199	-0.2182	0.803965	0.0334	6.29e-11	--
17:44199029:T:C	rs76924476	C	T	C	0.2416	0.206954	0.92696, 0.98468	1.01e-08	0.8129	0.03615	0.2077	0.2411	0.9777	0.0005358	0.7665	0.07682	0.2277	0.2325	0.2178	1.24334	0.0327	2.762e-11	++
17:43756458:G:A	rs872972	A	G	A	0.2396	0.626043	0.98954, 0.9873	1.02e-08	0.813	0.03616	0.2077	0.2411	0.98499	0.0005608	0.7672	0.07683	0.2271	0.232	-0.2175	0.804528	0.0327	2.951e-11	--
17:44079721:A:G	rs62064662	G	A	G	0.2406	0.249377	0.94727, 0.98773	1.02e-08	0.8128	0.03619	0.2069	0.2412	0.99843	0.0005557	0.7671	0.07679	0.2271	0.2323	0.2178	1.24334	0.0327	2.877e-11	++
17:44192957:T:C	rs17661015	C	T	C	0.2406	0.290939	0.91223, 0.96908	1.02e-08	0.8125	0.03626	0.2065	0.2399	0.96137	0.0008018	0.7732	0.07673	0.2277	0.2314	0.2167	1.24197	0.0328	3.851e-11	++
17:43765450:G:A	rs17761387	A	G	A	0.2396	0.626043	0.99428, 0.9912	1.03e-08	0.813	0.03616	0.2077	0.2411	genotyped	0.0005288	0.7663	0.07681	0.2271	0.2323	-0.2178	0.804286	0.0327	2.814e-11	--
17:43765778:C:T	rs62055716	T	C	T	0.2396	0.626043	0.99419, 0.99116	1.03e-08	0.813	0.03616	0.2077	0.2411	0.98813	0.0005288	0.7663	0.07681	0.2271	0.2323	-0.2178	0.804286	0.0327	2.814e-11	--
17:43766754:C:T	rs17688249	T	C	T	0.2396	0.626043	0.99451, 0.99131	1.03e-08	0.813	0.03616	0.2077	0.2411	genotyped	0.0005288	0.7663	0.07681	0.2271	0.2323	-0.2178	0.804286	0.0327	2.814e-11	--
17:43767219:A:C	rs2040844	C	A	C	0.2396	0.626043	0.99431, 0.9911	1.03e-08	0.813	0.03616	0.2077	0.2411	genotyped	0.0005288	0.7663	0.07681	0.2271	0.2323	0.2178	1.24334	0.0327	2.814e-11	++
17:43767538:A:G	rs62055751	G	A	G	0.2396	0.626043	0.99445, 0.99122	1.03e-08	0.813	0.03616	0.2077	0.2411	0.9879	0.0005288	0.7663	0.07681	0.2271	0.2323	0.2178	1.24334	0.0327	2.814e-11	++
17:43767631:G:A	rs62055753	A	G	A	0.2396	0.626043	0.99452, 0.99132	1.03e-08	0.813	0.03616	0.2077	0.2411	0.98794	0.0005288	0.7663	0.07681	0.2271	0.2323	-0.2178	0.804286	0.0327	2.814e-11	--
17:43767815:C:T	rs17688296	T	C	T	0.2396	0.626043	0.99446, 0.99125	1.03e-08	0.813	0.03616	0.2077	0.2411	0.98789	0.0005288	0.7663	0.07681	0.2271	0.2323	-0.2178	0.804286	0.0327	2.814e-11	--
17:43768467:C:T	rs56100013	T	C	T	0.2396	0.626043	0.9942, 0.99116	1.03e-08	0.813	0.03616	0.2077	0.2411	0.98784	0.0005288	0.7663	0.07681	0.2271	0.2323	-0.2178	0.804286	0.0327	2.814e-11	--
17:43768633:G:A	rs56323832	A	G	A	0.2396	0.626043	0.99424, 0.99104	1.03e-08	0.813	0.03616	0.2077	0.2411	0.98775	0.0005456	0.7667	0.07682	0.2271	0.2321	-0.2177	0.804367	0.0327	2.875e-11	--
17:43768703:C:T	rs55972157	T	C	T	0.2396	0.626043	0.99437, 0.99118	1.03e-08	0.813	0.03616	0.2077	0.2411	0.9879	0.0005288	0.7663	0.07681	0.2271	0.2323	-0.2178	0.804286	0.0327	2.814e-11	--
17:43769088:T:C	rs17761581	C	T	C	0.2396	0.626043	0.99443, 0.99133	1.03e-08	0.813	0.03616	0.2077	0.2411	0.98794	0.0005288	0.7663	0.07681	0.2271	0.2323	0.2178	1.24334	0.0327	2.814e-11	++
17:43769321:A:C	rs56283089	C	A	C	0.2396	0.626043	0.99429, 0.99123	1.03e-08	0.813	0.03616	0.2077	0.2411	0.98734	0.0005288	0.7663	0.07681	0.2271	0.2323	0.2178	1.24334	0.0327	2.814e-11	++
17:43769516:C:A	rs56312737	A	C	A	0.2396	0.626043	0.99442, 0.99133	1.03e-08	0.813	0.03616	0.2077	0.2411	0.98734	0.0005288	0.7663	0.07681	0.2271	0.2323	-0.2178	0.804286	0.0327	2.814e-11	--
17:43770416:T:C	rs74765707	C	T	C	0.2396	0.626043	0.99442, 0.99133	1.03e-08	0.813	0.03616	0.2077	0.2411	0.98735	0.0005288	0.7663	0.07681	0.2271	0.2323	0.2178	1.24334	0.0327	2.814e-11	++
17:43770443:T:C	rs62056861	C	T	C	0.2396	0.626043	0.99442, 0.99133	1.03e-08	0.813	0.03616	0.2077	0.2411	0.98735	0.0005288	0.7663	0.07681	0.2271	0.2323	0.2178	1.24334	0.0327	2.814e-11	++
17:43770525:C:T	rs62056862	T	C	T	0.2396	0.626043	0.9944, 0.9913	1.03e-08	0.813	0.03616	0.2077	0.2411	0.98733	0.0005288	0.7663	0.07681	0.2271	0.2323	-0.2178	0.804286	0.0327	2.814e-11	--
17:43770595:A:G	rs62056863	G	A	G	0.2396	0.626043	0.99428, 0.99122	1.03e-08	0.813	0.03616	0.2077	0.2411	0.98735	0.0005288	0.7663	0.07681	0.2271	0.2323	0.2178	1.24334	0.0327	2.814e-11	++
17:43770995:G:A	rs62056864	A	G	A	0.2396	0.626043	0.99443, 0.99133	1.03e-08	0.813	0.03616	0.2077	0.2411	0.98735	0.0005288	0.7663	0.07681	0.2271	0.2323	-0.2178	0.804286	0.0327	2.814e-11	--
17:43771193:T:C	rs62056865	C	T	C	0.2396	0.626043	0.99437, 0.99124	1.03e-08	0.813	0.03616	0.2077	0.2411	0.98735	0.0005288	0.7663	0.07681	0.2271	0.2323	0.2178	1.24334	0.0327	2.814e-11	++
17:43771493:G:A	rs62056866	A	G	A	0.2396	0.626043	0.99437, 0.99124	1.03e-08	0.813	0.03616	0.2077	0.2411	0.98735	0.0005288	0.7663	0.07681	0.2271	0.2323	-0.2178	0.804286	0.0327	2.814e-11	--
17:43771627:A:G	rs62056867	G	A	G	0.2396	0.626043	0.99429, 0.99122	1.03e-08	0.813	0.03616	0.2077	0.2411	0.98733	0.0005288	0.7663	0.07681	0.2271	0.2323	0.2178	1.24334	0.0327	2.814e-11	++
17:43781250:C:T	rs968027	T	C	T	0.2396	0.33389	0.99407, 0.99012	1.03e-08	0.8128	0.0362	0.2066	0.2404	genotyped	0.0005288	0.7663	0.07681	0.2271	0.2323	-0.218	0.804125	0.0327	2.8e-11	--
17:43768346:G:A	rs78471340	A	G	A	0.2396	0.500835	0.98872, 0.98675	1.04e-08	0.813	0.03617	0.2074	0.2408	0.98152	0.0005441	0.7667	0.07682	0.2271	0.2321	-0.2177	0.804367	0.0327	2.901e-11	--
17:43768347:C:T	rs78052495	T	C	T	0.2396	0.500835	0.98871, 0.9867	1.04e-08	0.813	0.03617	0.2074	0.2408	0.98158	0.0005441	0.7667	0.07682	0.2271	0.2321	-0.2177	0.804367	0.0327	2.901e-11	--
17:43838720:C:T	rs62055888	T	C	T	0.2366	0.972105	0.98211, 0.98272	1.04e-08	0.8124	0.03629	0.205	0.2389	0.9901	0.0007598	0.7718	0.07693	0.2244	0.2291	-0.2171	0.804849	0.0328	3.731e-11	--
17:44189858:G:A	rs76640332	A	G	A	0.2296	4.9216	0.9249, 0.98167	1.04e-08	0.8131	0.03614	0.2074	0.2409	0.97167	0.0005636	0.7672	0.07684	0.2271	0.2319	-0.2174	0.804608	0.0327	2.962e-11	--
17:44193882:C:T	rs62061849	T	C	T	0.2406	0.124688	0.92842, 0.98634	1.04e-08	0.813	0.03616	0.2073	0.2409	0.97791	0.0006147	0.7687	0.07681	0.2277	0.2321	-0.2172	0.804769	0.0327	3.166e-11	--
17:44203311:C:T	rs62063171	T	C	T	0.2416	0.289735	0.92842, 0.98583	1.04e-08	0.8131	0.03615	0.2074	0.2409	0.97988	0.0006105	0.7686	0.0768	0.2277	0.2321	-0.2171	0.804849	0.0327	3.183e-11	--
17:43767628:G:A	rs62055752	A	G	A	0.2396	0.626043	0.99426, 0.9911	1.05e-08	0.813	0.03616	0.2077	0.2411	0.98752	0.0005288	0.7663	0.07681	0.2271	0.2323	-0.2178	0.804286	0.0327	2.814e-11	--
17:43778602:C:T	rs17762165	T	C	T	0.2396	0.584307	0.99455, 0.9908	1.05e-08	0.813	0.03618	0.2077	0.241	genotyped	0.0005288	0.7663	0.07681	0.2271	0.2323	-0.2178	0.804286	0.0327	2.867e-11	--
17:44075099:T:C	rs2004673	C	T	C	0.2406	0.207814	0.9441, 0.98273	1.05e-08	0.8129	0.0362	0.207	0.2411	0.9923	0.0005684	0.7675	0.07678	0.2271	0.2323	0.2176	1.24309	0.0327	3.02e-11	++
17:44169437:T:C	rs62061772	C	T	C	0.2406	0.0831255	0.92782, 0.98659	1.05e-08	0.8132	0.03614	0.2073	0.2408	0.97447	0.0006147	0.7687	0.07681	0.2277	0.2321	0.217	1.24234	0.0327	3.241e-11	++
17:44193097:C:A	rs17661027	A	C	A	0.2406	0.0831255	0.9281, 0.98616	1.05e-08	0.8131	0.03615	0.2073	0.2408	0.97647	0.0006979	0.7706	0.07686	0.2277	0.2318	-0.2166	0.805252	0.0327	3.54e-11	--
17:44338735:C:T	rs2732686	T	C	T	0.2634	11.0099	0.88995, 0.88455	1.05e-08	0.8115	0.03649	0.201	0.2344	0.98747	0.0005411	0.7661	0.07703	0.2277	0.2333	-0.2194	0.803	0.033	2.856e-11	--
17:44856485:C:T	rs199516	C	T	T	0.7793	1.94835	0.86769, 0.91299	1.05e-08	0.8077	0.0373	0.1917	0.225	0.93761	0.004404	0.8063	0.07559	0.2201	0.2213	0.2139	1.2385	0.0334	1.607e-10	++
17:43782693:A:G	rs62056905	G	A	G	0.2416	0.289735	0.99361, 0.98926	1.06e-08	0.8129	0.0362	0.2069	0.2409	0.98609	0.0004984	0.7657	0.07666	0.2277	0.2326	0.2181	1.24371	0.0327	2.712e-11	++
17:43840107:C:A	rs11079721	A	C	A	0.2396	0.250417	0.99032, 0.99125	1.06e-08	0.8128	0.03624	0.2062	0.2402	0.99868	0.0005574	0.7672	0.07679	0.2271	0.2325	-0.2178	0.804286	0.0328	3.028e-11	--
17:44081527:T:C	rs62064665	C	T	C	0.2406	0.207814	0.94727, 0.98786	1.06e-08	0.8129	0.0362	0.2069	0.2411	0.99842	0.000569	0.7675	0.07679	0.2271	0.2321	0.2176	1.24309	0.0327	3.024e-11	++
17:44205839:A:G	rs1122381	G	A	G	0.2406	0.124688	0.92828, 0.95574	1.06e-08	0.8132	0.03615	0.2074	0.2409	0.97983	0.0005964	0.7682	0.07683	0.2277	0.2323	0.2171	1.24247	0.0327	3.201e-11	++
17:44207066:A:G	rs17661348	G	A	G	0.2406	0.124688	0.92832, 0.95581	1.06e-08	0.8132	0.03615	0.2074	0.2409	0.97993	0.0005964	0.7682	0.07683	0.2277	0.2323	0.2171	1.24247	0.0327	3.201e-11	++
17:44208945:C:T	rs62063202	T	C	T	0.2406	0.124688	0.92831, 0.95581	1.06e-08	0.8132	0.03615	0.2074	0.2409	0.97993	0.0005964	0.7682	0.07683	0.2277	0.2323	-0.2171	0.804849	0.0327	3.201e-11	--
17:44211502:G:A	rs111424940	A	G	A	0.2406	0.124688	0.9282, 0.95578	1.06e-08	0.8132	0.03615	0.2074	0.2409	0.98001	0.0007618	0.7723	0.07676	0.2282	0.2324	-0.2161	0.805655	0.0327	3.869e-11	--
17:44211902:A:G	rs62063207	G	A	G	0.2406	0.124688	0.92834, 0.95581	1.06e-08	0.8132	0.03615	0.2074	0.2409	0.98004	0.0007618	0.7723	0.07676	0.2282	0.2324	0.2161	1.24123	0.0327	3.869e-11	++
17:44212032:C:A	rs62063208	A	C	A	0.2406	0.124688	0.92834, 0.95581	1.06e-08	0.8132	0.03615	0.2074	0.2409	0.98004	0.0007618	0.7723	0.07676	0.2282	0.2324	-0.2161	0.805655	0.0327	3.869e-11	--
17:44245171:G:T	rs2532281	T	G	T	0.2117	5.6684	0.79852, 0.79774	1.06e-08	0.8086	0.03713	0.1929	0.2237	0.81786	0.003291	0.7974	0.07704	0.2164	0.2185	-0.2151	0.806461	0.0334	1.274e-10	--
17:44856881:G:A	rs199514	G	A	A	0.7813	2.97211	0.86814, 0.91324	1.06e-08	`	0.0373	0.1917	0.2252	0.93388	0.007065	0.816	0.07551	0.2212	0.221	0.2115	1.23553	0.0334	2.563e-10	++
17:43832940:A:G	rs62055876	G	A	G	0.2406	0.249377	0.99039, 0.9913	1.07e-08	0.8128	0.03625	0.2059	0.24	0.99814	0.0005755	0.7676	0.07681	0.2271	0.2323	0.2177	1.24321	0.0328	3.126e-11	++
17:44081462:T:C	rs62064664	C	T	C	0.2406	0.249377	0.94703, 0.98742	1.07e-08	0.813	0.0362	0.2069	0.2412	0.99786	0.0005646	0.7674	0.07679	0.2271	0.2323	0.2175	1.24297	0.0327	3.073e-11	++
17:44082514:T:C	rs62064666	C	T	C	0.2406	0.166251	0.94577, 0.98601	1.07e-08	0.8129	0.03621	0.2067	0.241	0.99608	0.0005787	0.7677	0.07681	0.2271	0.232	0.2175	1.24297	0.0328	3.092e-11	++
17:43780561:C:T	rs62056878	T	C	T	0.2396	0.417362	0.99483, 0.99089	1.08e-08	0.8131	0.03619	0.207	0.2406	0.9873	0.0005288	0.7663	0.07681	0.2271	0.2323	-0.2177	0.804367	0.0327	2.954e-11	--
17:44203366:T:C	rs62063172	C	T	C	0.2416	0.289735	0.9283, 0.98585	1.08e-08	0.8132	0.03615	0.2074	0.2409	0.97953	0.0006105	0.7686	0.0768	0.2277	0.2321	0.217	1.24234	0.0327	3.25e-11	++
17:44203413:C:T	rs76380490	T	C	T	0.2416	0.289735	0.92823, 0.98584	1.08e-08	0.8132	0.03615	0.2074	0.2409	0.97945	0.0006105	0.7686	0.0768	0.2277	0.2321	-0.217	0.80493	0.0327	3.25e-11	--
17:44203520:C:T	rs113120855	T	C	T	0.2416	0.289735	0.92857, 0.9859	1.08e-08	0.8132	0.03615	0.2074	0.2409	0.97988	0.0006105	0.7686	0.0768	0.2277	0.2321	-0.217	0.80493	0.0327	3.25e-11	--
17:44204304:T:G	rs77095128	G	T	G	0.2406	0.124688	0.92837, 0.9857	1.08e-08	0.8132	0.03615	0.2074	0.2409	0.97974	0.0006105	0.7686	0.0768	0.2277	0.2321	0.217	1.24234	0.0327	3.25e-11	++
17:44066172:A:G	rs112385572	G	A	G	0.2406	0.249377	0.98642, 0.99421	1.09e-08	0.8129	0.03623	0.2061	0.24	0.99852	0.0005557	0.7671	0.07679	0.2271	0.2323	0.2177	1.24321	0.0328	3.048e-11	++
17:44066995:C:T	rs113134013	T	C	T	0.2406	0.249377	0.9864, 0.99405	1.09e-08	0.8129	0.03623	0.2061	0.24	0.99846	0.0005557	0.7671	0.07679	0.2271	0.2323	-0.2177	0.804367	0.0328	3.048e-11	--
17:44067046:G:A	rs76357066	A	G	A	0.2406	0.249377	0.98642, 0.99421	1.09e-08	0.8129	0.03623	0.2061	0.24	0.99852	0.0005557	0.7671	0.07679	0.2271	0.2323	-0.2177	0.804367	0.0328	3.048e-11	--
17:44067400:T:C	rs10445337	C	T	C	0.2406	0.249377	0.9864, 0.99421	1.09e-08	0.8129	0.03623	0.2061	0.24	genotyped	0.0005557	0.7671	0.07679	0.2271	0.2323	0.2177	1.24321	0.0328	3.048e-11	++
17:44067508:A:G	rs79447161	G	A	G	0.2406	0.249377	0.98642, 0.99422	1.09e-08	0.8129	0.03623	0.2061	0.24	0.99852	0.0005557	0.7671	0.07679	0.2271	0.2323	0.2177	1.24321	0.0328	3.048e-11	++
17:44067546:T:C	rs17651754	C	T	C	0.2406	0.249377	0.98642, 0.99422	1.09e-08	0.8129	0.03623	0.2061	0.24	genotyped	0.0005557	0.7671	0.07679	0.2271	0.2323	0.2177	1.24321	0.0328	3.048e-11	++
17:44067682:G:A	rs10445338	A	G	A	0.2406	0.249377	0.98642, 0.99421	1.09e-08	0.8129	0.03623	0.2061	0.24	genotyped	0.0005557	0.7671	0.07679	0.2271	0.2323	-0.2177	0.804367	0.0328	3.048e-11	--
17:44067831:T:C	rs111652694	C	T	C	0.2406	0.249377	0.98642, 0.99424	1.09e-08	0.8129	0.03623	0.2061	0.24	0.99852	0.0005557	0.7671	0.07679	0.2271	0.2323	0.2177	1.24321	0.0328	3.048e-11	++
17:44068238:C:T	rs62063795	T	C	T	0.2416	0.662252	0.98642, 0.99424	1.09e-08	0.8129	0.03623	0.2061	0.24	0.99853	0.0005557	0.7671	0.07679	0.2271	0.2323	-0.2177	0.804367	0.0328	3.048e-11	--
17:44068289:G:A	rs62063796	A	G	A	0.2416	0.662252	0.98642, 0.99424	1.09e-08	0.8129	0.03623	0.2061	0.24	0.99853	0.0005557	0.7671	0.07679	0.2271	0.2323	-0.2177	0.804367	0.0328	3.048e-11	--
17:44068480:T:C	rs77290642	C	T	C	0.2406	0.249377	0.98642, 0.99424	1.09e-08	0.8129	0.03623	0.2061	0.24	0.99853	0.0005557	0.7671	0.07679	0.2271	0.2323	0.2177	1.24321	0.0328	3.048e-11	++
17:44068481:G:A	rs76618565	A	G	A	0.2406	0.249377	0.98607, 0.99361	1.09e-08	0.8129	0.03623	0.2061	0.24	0.99809	0.0005557	0.7671	0.07679	0.2271	0.2323	-0.2177	0.804367	0.0328	3.048e-11	--
17:44068543:G:A	rs62063798	A	G	A	0.2406	0.249377	0.98642, 0.99424	1.09e-08	0.8129	0.03623	0.2061	0.24	0.99853	0.0005557	0.7671	0.07679	0.2271	0.2323	-0.2177	0.804367	0.0328	3.048e-11	--
17:44069198:C:T	rs62063800	T	C	T	0.2406	0.249377	0.98639, 0.99423	1.09e-08	0.8129	0.03623	0.2061	0.24	0.99848	0.0005557	0.7671	0.07679	0.2271	0.2323	-0.2177	0.804367	0.0328	3.048e-11	--
17:44069687:A:G	rs17651857	G	A	G	0.2406	0.249377	0.98599, 0.99424	1.09e-08	0.8129	0.03623	0.2061	0.24	genotyped	0.0005557	0.7671	0.07679	0.2271	0.2323	0.2177	1.24321	0.0328	3.048e-11	++
17:44069768:A:G	rs74759276	G	A	G	0.2406	0.249377	0.98598, 0.99416	1.09e-08	0.8129	0.03623	0.2061	0.24	0.99853	0.0005557	0.7671	0.07679	0.2271	0.2323	0.2177	1.24321	0.0328	3.048e-11	++
17:44069840:G:A	rs17651887	A	G	A	0.2406	0.249377	0.98598, 0.99416	1.09e-08	0.8129	0.03623	0.2061	0.24	genotyped	0.0005557	0.7671	0.07679	0.2271	0.2323	-0.2177	0.804367	0.0328	3.048e-11	--
17:44194519:T:C	rs62061850	C	T	C	0.2406	0.124688	0.92881, 0.98659	1.09e-08	0.8133	0.03615	0.2074	0.2409	0.97792	0.0006147	0.7687	0.07681	0.2277	0.2321	0.2169	1.24222	0.0327	3.34e-11	++
17:44194735:G:T	rs10514901	T	G	T	0.2406	0.124688	0.92874, 0.9865	1.09e-08	0.8133	0.03615	0.2074	0.2409	0.9779	0.0006147	0.7687	0.07681	0.2277	0.2321	-0.2169	0.80501	0.0327	3.34e-11	--
17:44194835:T:C	rs17577496	C	T	C	0.2406	0.124688	0.92875, 0.98651	1.09e-08	0.8133	0.03615	0.2074	0.2409	0.97764	0.0006147	0.7687	0.07681	0.2277	0.2321	0.2169	1.24222	0.0327	3.34e-11	++
17:44194891:C:T	rs62061851	T	C	T	0.2406	0.124688	0.92881, 0.98659	1.09e-08	0.8133	0.03615	0.2074	0.2409	0.9779	0.0006147	0.7687	0.07681	0.2277	0.2321	-0.2169	0.80501	0.0327	3.34e-11	--
17:44195424:A:C	rs62061852	C	A	C	0.2406	0.124688	0.92881, 0.98659	1.09e-08	0.8133	0.03615	0.2074	0.2409	0.97792	0.0006147	0.7687	0.07681	0.2277	0.2321	0.2169	1.24222	0.0327	3.34e-11	++
17:44195495:G:A	rs727425	A	G	A	0.2406	0.124688	0.92881, 0.98659	1.09e-08	0.8133	0.03615	0.2074	0.2409	0.97792	0.0006147	0.7687	0.07681	0.2277	0.2321	-0.2169	0.80501	0.0327	3.34e-11	--
17:44196653:G:A	rs75229280	A	G	A	0.2406	0.124688	0.92822, 0.98634	1.09e-08	0.8133	0.03615	0.2074	0.2409	0.97777	0.0006147	0.7687	0.07681	0.2277	0.2321	-0.2169	0.80501	0.0327	3.34e-11	--
17:44196799:G:A	rs112813897	A	G	A	0.2406	0.124688	0.92875, 0.98653	1.09e-08	0.8133	0.03615	0.2074	0.2409	0.97785	0.0006147	0.7687	0.07681	0.2277	0.2321	-0.2169	0.80501	0.0327	3.34e-11	--
17:44196822:G:A	rs113909426	A	G	A	0.2406	0.124688	0.92872, 0.98647	1.09e-08	0.8133	0.03615	0.2074	0.2409	0.97776	0.0006147	0.7687	0.07681	0.2277	0.2321	-0.2169	0.80501	0.0327	3.34e-11	--
17:44197032:T:C	rs111678697	C	T	C	0.2406	0.124688	0.92875, 0.98653	1.09e-08	0.8133	0.03615	0.2074	0.2409	0.97785	0.0006147	0.7687	0.07681	0.2277	0.2321	0.2169	1.24222	0.0327	3.34e-11	++
17:44197603:T:C	rs4383188	C	T	C	0.2406	0.124688	0.92856, 0.98638	1.09e-08	0.8133	0.03615	0.2074	0.2409	0.97962	0.0005431	0.7668	0.07677	0.2277	0.2324	0.2173	1.24272	0.0327	3.024e-11	++
17:44197806:T:C	rs1966345	C	T	C	0.2406	0.124688	0.92881, 0.98659	1.09e-08	0.8133	0.03615	0.2074	0.2409	0.97992	0.0005964	0.7682	0.07683	0.2277	0.2323	0.217	1.24234	0.0327	3.269e-11	++
17:44198080:C:T	rs62061854	T	C	T	0.2406	0.124688	0.92881, 0.98659	1.09e-08	0.8133	0.03615	0.2074	0.2409	0.97993	0.0005964	0.7682	0.07683	0.2277	0.2323	-0.217	0.80493	0.0327	3.269e-11	--
17:44200510:C:A	rs75652502	A	C	A	0.2406	0.124688	0.92873, 0.98653	1.09e-08	0.8133	0.03615	0.2074	0.2409	0.97993	0.0005964	0.7682	0.07683	0.2277	0.2323	-0.217	0.80493	0.0327	3.269e-11	--
17:44201667:G:A	rs56257094	A	G	A	0.2406	0.124688	0.92853, 0.98618	1.09e-08	0.8133	0.03615	0.2074	0.2409	0.97984	0.0006105	0.7686	0.0768	0.2277	0.2321	-0.2169	0.80501	0.0327	3.318e-11	--
17:44201680:A:C	rs55672516	C	A	C	0.2406	0.124688	0.92853, 0.98618	1.09e-08	0.8133	0.03615	0.2074	0.2409	0.97984	0.0006105	0.7686	0.0768	0.2277	0.2321	0.2169	1.24222	0.0327	3.318e-11	++
17:44201865:C:T	rs62063163	T	C	T	0.2376	1.38889	0.92845, 0.98605	1.09e-08	0.8133	0.03615	0.2074	0.2409	0.97985	0.0006105	0.7686	0.0768	0.2277	0.2321	-0.2169	0.80501	0.0327	3.318e-11	--
17:44201887:C:T	rs62063164	T	C	T	0.2376	1.38889	0.92845, 0.98605	1.09e-08	0.8133	0.03615	0.2074	0.2409	0.97985	0.0006105	0.7686	0.0768	0.2277	0.2321	-0.2169	0.80501	0.0327	3.318e-11	--
17:44202147:A:G	rs62063165	G	A	G	0.2406	0.124688	0.9284, 0.98606	1.09e-08	0.8133	0.03615	0.2074	0.2409	0.97986	0.0006105	0.7686	0.0768	0.2277	0.2321	0.2169	1.24222	0.0327	3.318e-11	++
17:44202231:A:G	rs62063166	G	A	G	0.2406	0.124688	0.92849, 0.98614	1.09e-08	0.8133	0.03615	0.2074	0.2409	0.97988	0.0006105	0.7686	0.0768	0.2277	0.2321	0.2169	1.24222	0.0327	3.318e-11	++
17:44202564:G:A	rs55669501	A	G	A	0.2406	0.124688	0.9286, 0.9863	1.09e-08	0.8133	0.03615	0.2074	0.2409	0.97989	0.0006105	0.7686	0.0768	0.2277	0.2321	-0.2169	0.80501	0.0327	3.318e-11	--
17:44202608:C:T	rs55686102	T	C	T	0.2406	0.124688	0.92857, 0.98625	1.09e-08	0.8133	0.03615	0.2074	0.2409	0.97989	0.0006105	0.7686	0.0768	0.2277	0.2321	-0.2169	0.80501	0.0327	3.318e-11	--
17:44856932:A:G	rs199513	A	G	G	0.7833	3.83018	0.8677, 0.91325	1.09e-08	0.808	0.0373	0.1917	0.225	0.93384	0.007065	0.816	0.07551	0.2212	0.221	-0.2113	0.809531	0.0334	2.664e-10	--
17:43780948:T:C	rs17762308	C	T	C	0.2396	0.542571	0.99459, 0.99056	1.1e-08	0.8133	0.03617	0.2074	0.2409	0.98634	0.000763	0.7724	0.07673	0.2282	0.2323	0.216	1.2411	0.0327	4.025e-11	++
17:44021744:T:C	rs4479290	C	T	C	0.2396	0.0417362	0.97787, 0.9887	1.1e-08	0.8126	0.03631	0.2058	0.2397	0.99888	0.0005148	0.7663	0.07664	0.2277	0.2329	0.2183	1.24396	0.0328	2.895e-11	++
17:44036408:T:G	rs62063276	G	T	G	0.2406	0.166251	0.98124, 0.98871	1.1e-08	0.813	0.03623	0.2062	0.2402	0.99821	0.0004897	0.7655	0.07664	0.2277	0.233	0.218	1.24359	0.0328	2.81e-11	++
17:44204739:T:C	rs4581739	C	T	C	0.2406	0.124688	0.92812, 0.95548	1.1e-08	0.8134	0.03615	0.2074	0.2409	0.97972	0.0006069	0.7684	0.07683	0.2277	0.2321	0.2168	1.2421	0.0327	3.37e-11	++
17:44204749:A:G	rs113638513	G	A	G	0.2406	0.124688	0.92812, 0.95548	1.1e-08	0.8134	0.03615	0.2074	0.2409	0.97973	0.0006069	0.7684	0.07683	0.2277	0.2321	0.2168	1.2421	0.0327	3.37e-11	++
17:44209313:T:C	rs62063203	C	T	C	0.2406	0.0831255	0.92835, 0.95575	1.1e-08	0.8133	0.03615	0.2074	0.2408	0.97991	0.0005964	0.7682	0.07683	0.2277	0.2323	0.217	1.24234	0.0327	3.269e-11	++
17:44209364:G:A	rs111724389	A	G	A	0.2406	0.0831255	0.92835, 0.95579	1.1e-08	0.8133	0.03615	0.2074	0.2408	0.97992	0.0005964	0.7682	0.07683	0.2277	0.2323	-0.217	0.80493	0.0327	3.269e-11	--
17:43768496:C:T	rs55980621	T	C	T	0.2396	0.626043	0.9941, 0.99099	1.11e-08	0.8134	0.03616	0.2077	0.2411	0.98772	0.0005288	0.7663	0.07681	0.2271	0.2323	-0.2174	0.804608	0.0327	3.06e-11	--
17:43768501:C:T	rs55669046	T	C	T	0.2396	0.626043	0.99414, 0.99101	1.11e-08	0.8134	0.03616	0.2077	0.2411	0.98779	0.0005288	0.7663	0.07681	0.2271	0.2323	-0.2174	0.804608	0.0327	3.06e-11	--
17:43852742:T:C	rs111370985	C	T	C	0.2396	0.166945	0.98589, 0.98666	1.11e-08	0.8129	0.03625	0.2061	0.24	0.99245	0.0005818	0.7679	0.07676	0.2266	0.2321	0.2175	1.24297	0.0328	3.215e-11	++
17:44068924:G:A	rs1052551	A	G	A	0.2406	0.290939	0.9864, 0.99422	1.11e-08	0.813	0.03624	0.2059	0.2399	0.99853	0.0005557	0.7671	0.07679	0.2271	0.2323	-0.2176	0.804447	0.0328	3.141e-11	--
17:44126650:C:T	rs112746008	T	C	T	0.2406	0.166251	0.94349, 0.993	1.11e-08	0.8134	0.03616	0.2073	0.241	0.99657	0.0006053	0.7685	0.0768	0.2277	0.2323	-0.2168	0.805091	0.0327	3.403e-11	--
17:44205500:A:G	rs17577650	G	A	G	0.2406	0.124688	0.92819, 0.95547	1.11e-08	0.8134	0.03615	0.2074	0.2409	0.97992	0.0005964	0.7682	0.07683	0.2277	0.2323	0.2169	1.24222	0.0327	3.338e-11	++
17:44206079:C:T	rs1122380	T	C	T	0.2406	0.124688	0.92812, 0.9554	1.11e-08	0.8134	0.03615	0.2074	0.2409	genotyped	0.0005964	0.7682	0.07683	0.2277	0.2323	-0.2169	0.80501	0.0327	3.338e-11	--
17:44206482:C:T	rs62063200	T	C	T	0.2406	0.124688	0.9282, 0.95548	1.11e-08	0.8134	0.03615	0.2074	0.2409	0.97993	0.0005964	0.7682	0.07683	0.2277	0.2323	-0.2169	0.80501	0.0327	3.338e-11	--
17:44208218:A:G	rs17577877	G	A	G	0.2396	0.542571	0.92809, 0.95533	1.11e-08	0.8134	0.03615	0.2074	0.2409	0.97983	0.0005964	0.7682	0.07683	0.2277	0.2323	0.2169	1.24222	0.0327	3.338e-11	++
17:44039043:G:A	rs62063282	A	G	A	0.2406	0.332502	0.98342, 0.98825	1.12e-08	0.813	0.03625	0.2058	0.2398	0.99852	0.0004448	0.7636	0.07679	0.2266	0.2323	-0.2184	0.803804	0.0328	2.667e-11	--
17:44184404:G:A	rs73984689	A	G	A	0.2406	0.0415628	0.92817, 0.98591	1.12e-08	0.8134	0.03615	0.2074	0.2407	0.97695	0.0005725	0.7675	0.07682	0.2277	0.2324	-0.2171	0.804849	0.0327	3.22e-11	--
17:44196125:T:C	rs62061853	C	T	C	0.2406	0.124688	0.9283, 0.98622	1.12e-08	0.8134	0.03615	0.2074	0.2409	0.9771	0.0004987	0.7653	0.07684	0.2271	0.232	0.2176	1.24309	0.0327	2.9e-11	++
17:44196153:A:G	rs1468241	G	A	G	0.2406	0.124688	0.92819, 0.98602	1.12e-08	0.8134	0.03615	0.2074	0.2409	0.97725	0.0004987	0.7653	0.07684	0.2271	0.232	0.2176	1.24309	0.0327	2.9e-11	++
17:44209628:T:C	rs17577954	C	T	C	0.2406	0.124688	0.92755, 0.95526	1.12e-08	0.8134	0.03616	0.2074	0.2409	0.97921	0.0005964	0.7682	0.07683	0.2277	0.2323	0.2169	1.24222	0.0327	3.369e-11	++
17:44209875:T:C	rs55780786	C	T	C	0.2406	0.124688	0.92794, 0.95533	1.12e-08	0.8134	0.03616	0.2074	0.2409	0.9794	0.0005964	0.7682	0.07683	0.2277	0.2323	0.2169	1.24222	0.0327	3.369e-11	++
17:43779351:G:A	rs17688922	A	G	A	0.2396	0.417362	0.99474, 0.99084	1.13e-08	0.8133	0.03619	0.207	0.2406	genotyped	0.0005288	0.7663	0.07681	0.2271	0.2323	-0.2175	0.804528	0.0327	3.08e-11	--
17:43779657:T:C	rs1526129	C	T	C	0.2396	0.459098	0.99508, 0.99132	1.13e-08	0.8133	0.03619	0.2071	0.2407	genotyped	0.0005288	0.7663	0.07681	0.2271	0.2323	0.2175	1.24297	0.0327	3.08e-11	++
17:44041562:G:T	rs112058117	T	G	T	0.2406	0.914381	0.97168, 0.97847	1.13e-08	0.8125	0.03636	0.2049	0.2384	0.98501	0.0007181	0.7714	0.07675	0.2271	0.2315	-0.2172	0.804769	0.0329	3.879e-11	--
17:44186055:G:A	rs62061821	A	G	A	0.2406	0	0.92482, 0.98099	1.13e-08	0.8134	0.03618	0.2073	0.2406	0.97252	0.0006597	0.7699	0.07679	0.2277	0.2319	-0.2165	0.805333	0.0327	3.705e-11	--
17:43710371:G:A	rs16940633	A	G	A	0.2396	0.542571	0.99262, 0.91115	1.14e-08	0.8135	0.03617	0.2077	0.2409	genotyped	0.0005818	0.7678	0.07681	0.2271	0.2321	-0.2169	0.80501	0.0327	3.394e-11	--
17:43710384:A:C	rs17686610	C	A	C	0.2396	0.542571	0.99278, 0.9112	1.14e-08	0.8135	0.03617	0.2077	0.2409	0.98953	0.0005818	0.7678	0.07681	0.2271	0.2321	0.2169	1.24222	0.0327	3.394e-11	++
17:43734145:T:C	rs241032	C	T	C	0.2396	0.626043	0.99264, 0.96706	1.14e-08	0.8136	0.03614	0.2081	0.2411	genotyped	0.0005756	0.7676	0.07681	0.2271	0.2323	0.2168	1.2421	0.0327	3.338e-11	++
17:43827244:C:T	rs17334923	T	C	T	0.2396	0.459098	0.99047, 0.99242	1.14e-08	0.8133	0.03621	0.2067	0.2407	genotyped	0.0007406	0.7719	0.07674	0.2282	0.2326	-0.2162	0.805574	0.0327	4.082e-11	--
17:44161470:A:C	rs80028338	C	A	C	0.2406	2.86783	0.87205, 0.91567	1.14e-08	0.8117	0.03656	0.201	0.2337	0.8922	0.0006301	0.768	0.07724	0.2217	0.226	0.2188	1.24458	0.033	3.596e-11	++
17:44184375:A:G	rs79346219	G	A	G	0.2406	0.0415628	0.92835, 0.98633	1.14e-08	0.8135	0.03616	0.2074	0.2407	0.97697	0.0006147	0.7687	0.07681	0.2277	0.2321	0.2167	1.24197	0.0327	3.514e-11	++
17:44184428:T:C	rs111295615	C	T	C	0.2406	0.0415628	0.9284, 0.98626	1.14e-08	0.8135	0.03616	0.2074	0.2407	0.97703	0.0006147	0.7687	0.07681	0.2277	0.2321	0.2167	1.24197	0.0327	3.514e-11	++
17:44274560:T:C	rs2696440	C	T	C	0.2416	1.36589	0.90326, 0.88786	1.14e-08	0.8129	0.03629	0.2037	0.2383	0.98469	0.0007976	0.7731	0.07675	0.2287	0.2329	0.2163	1.24147	0.0328	4.292e-11	++
17:43717415:A:G	rs389978	G	A	G	0.2406	0.207814	0.99266, 0.96738	1.15e-08	0.8135	0.03615	0.2079	0.2411	0.98952	0.0005818	0.7678	0.07681	0.2271	0.2321	0.2169	1.24222	0.0327	3.332e-11	++
17:44209957:A:G	rs55909047	G	A	G	0.2406	0.0831255	0.9279, 0.95544	1.15e-08	0.8136	0.03616	0.2074	0.2408	0.97966	0.0005964	0.7682	0.07683	0.2277	0.2323	0.2167	1.24197	0.0327	3.512e-11	++
17:44209985:T:C	rs56119705	C	T	C	0.2396	0.500835	0.92788, 0.95546	1.15e-08	0.8136	0.03616	0.2074	0.2408	0.97965	0.0005964	0.7682	0.07683	0.2277	0.2323	0.2167	1.24197	0.0327	3.512e-11	++
17:44226980:A:G	rs62063238	G	A	G	0.2117	5.81011	0.79757, 0.8133	1.16e-08	0.8092	0.0371	0.1938	0.224	0.81491	0.002895	0.7947	0.07713	0.2164	0.2189	0.2151	1.23999	0.0334	1.244e-10	++
17:44032915:T:C	rs17571739	C	T	C	0.2396	0.125209	0.97767, 0.98921	1.17e-08	0.8132	0.03625	0.2061	0.2399	0.99517	0.0005148	0.7663	0.07664	0.2277	0.2329	0.2176	1.24309	0.0328	3.104e-11	++
17:44048323:G:T	rs62063298	T	G	T	0.2406	0.581879	0.97631, 0.98358	1.17e-08	0.8132	0.03626	0.2053	0.2392	0.98804	0.0006458	0.7697	0.07671	0.2271	0.2319	-0.2168	0.805091	0.0328	3.743e-11	--
17:43786676:T:G	rs62056918	G	T	G	0.2396	0.250417	0.99458, 0.99135	1.18e-08	0.8133	0.03623	0.2063	0.2402	0.9991	0.0005889	0.768	0.07681	0.2271	0.232	0.2171	1.24247	0.0328	3.473e-11	++
17:43786698:C:T	rs62056919	T	C	T	0.2396	0.250417	0.99457, 0.99143	1.18e-08	0.8133	0.03623	0.2063	0.2402	0.99909	0.0005889	0.768	0.07681	0.2271	0.232	-0.2171	0.804849	0.0328	3.473e-11	--
17:44191682:G:A	rs62061847	A	G	A	0.2406	0.124688	0.92895, 0.98711	1.18e-08	0.8138	0.03614	0.2075	0.2409	0.97776	0.0006147	0.7687	0.07681	0.2277	0.2321	-0.2164	0.805413	0.0327	3.672e-11	--
17:43781105:A:G	rs968028	G	A	G	0.2396	0.375626	0.99392, 0.99016	1.19e-08	0.8136	0.03618	0.2071	0.2405	genotyped	0.0006175	0.7687	0.07685	0.2271	0.2319	0.2166	1.24185	0.0327	3.676e-11	++
17:44061023:G:A	rs62063786	A	G	A	0.2406	0.249377	0.98612, 0.99332	1.19e-08	0.8134	0.03623	0.2059	0.24	genotyped	0.0006405	0.7695	0.07676	0.2277	0.2323	-0.2166	0.805252	0.0328	3.787e-11	--
17:44061036:T:C	rs62063787	C	T	C	0.2406	0.249377	0.98612, 0.99332	1.19e-08	0.8134	0.03623	0.2059	0.24	genotyped	0.0006405	0.7695	0.07676	0.2277	0.2323	0.2166	1.24185	0.0328	3.787e-11	++
17:44061696:C:T	rs62063788	T	C	T	0.2406	0.249377	0.98594, 0.99327	1.19e-08	0.8134	0.03623	0.2059	0.24	0.99846	0.0006405	0.7695	0.07676	0.2277	0.2323	-0.2166	0.805252	0.0328	3.787e-11	--
17:44061898:T:C	rs62063789	C	T	C	0.2406	0.249377	0.98579, 0.99296	1.19e-08	0.8134	0.03623	0.2059	0.24	0.99776	0.0006405	0.7695	0.07676	0.2277	0.2323	0.2166	1.24185	0.0328	3.787e-11	++
17:44062337:G:A	rs56363731	A	G	A	0.2406	0.249377	0.98612, 0.99332	1.19e-08	0.8134	0.03623	0.2059	0.24	0.99846	0.0006405	0.7695	0.07676	0.2277	0.2323	-0.2166	0.805252	0.0328	3.787e-11	--
17:44062915:G:T	rs62063790	T	G	T	0.2406	0.249377	0.98584, 0.9938	1.19e-08	0.8134	0.03623	0.2059	0.24	0.99838	0.0006405	0.7695	0.07676	0.2277	0.2323	-0.2166	0.805252	0.0328	3.787e-11	--
17:44063140:A:G	rs1529534	G	A	G	0.2406	0.249377	0.98606, 0.99389	1.19e-08	0.8134	0.03623	0.2059	0.24	0.99844	0.0006405	0.7695	0.07676	0.2277	0.2323	0.2166	1.24185	0.0328	3.787e-11	++
17:44063393:G:A	rs17572795	A	G	A	0.2406	0.249377	0.98614, 0.99393	1.19e-08	0.8134	0.03623	0.2059	0.24	0.99847	0.0006405	0.7695	0.07676	0.2277	0.2323	-0.2166	0.805252	0.0328	3.787e-11	--
17:44063563:T:C	rs17572823	C	T	C	0.2406	0.249377	0.98614, 0.99393	1.19e-08	0.8134	0.03623	0.2059	0.24	genotyped	0.0006405	0.7695	0.07676	0.2277	0.2323	0.2166	1.24185	0.0328	3.787e-11	++
17:44063766:A:G	rs17572851	G	A	G	0.2406	0.249377	0.98614, 0.99393	1.19e-08	0.8134	0.03623	0.2059	0.24	genotyped	0.0006405	0.7695	0.07676	0.2277	0.2323	0.2166	1.24185	0.0328	3.787e-11	++
17:44063787:A:G	rs62063792	G	A	G	0.2406	0.249377	0.98614, 0.99393	1.19e-08	0.8134	0.03623	0.2059	0.24	0.99848	0.0006405	0.7695	0.07676	0.2277	0.2323	0.2166	1.24185	0.0328	3.787e-11	++
17:44064208:G:A	rs17572893	A	G	A	0.2406	0.249377	0.98604, 0.99387	1.19e-08	0.8134	0.03623	0.2059	0.24	genotyped	0.0006405	0.7695	0.07676	0.2277	0.2323	-0.2166	0.805252	0.0328	3.787e-11	--
17:44064334:T:C	rs62063793	C	T	C	0.2406	0.249377	0.98611, 0.99393	1.19e-08	0.8134	0.03623	0.2059	0.24	0.99849	0.0006405	0.7695	0.07676	0.2277	0.2323	0.2166	1.24185	0.0328	3.787e-11	++
17:44064759:A:C	rs1529535	C	A	C	0.2406	0.249377	0.98614, 0.99393	1.19e-08	0.8134	0.03623	0.2059	0.24	0.9985	0.0005557	0.7671	0.07679	0.2271	0.2323	0.2172	1.24259	0.0328	3.383e-11	++
17:44065410:G:A	rs10445371	A	G	A	0.2406	0.249377	0.98612, 0.99372	1.19e-08	0.8134	0.03623	0.2059	0.24	0.9985	0.0005557	0.7671	0.07679	0.2271	0.2323	-0.2172	0.804769	0.0328	3.383e-11	--
17:44065740:C:T	rs919462	T	C	T	0.2406	0.249377	0.9861, 0.99386	1.19e-08	0.8134	0.03623	0.2059	0.24	0.99847	0.0005557	0.7671	0.07679	0.2271	0.2323	-0.2172	0.804769	0.0328	3.383e-11	--
17:44065901:C:T	rs919464	T	C	T	0.2406	0.249377	0.98608, 0.99394	1.19e-08	0.8134	0.03623	0.2059	0.24	0.99849	0.0005557	0.7671	0.07679	0.2271	0.2323	-0.2172	0.804769	0.0328	3.383e-11	--
17:44207932:A:G	rs79301522	G	A	G	0.2406	0	0.92752, 0.95489	1.19e-08	0.8137	0.03616	0.2074	0.2406	0.97938	0.0005964	0.7682	0.07683	0.2277	0.2323	0.2166	1.24185	0.0327	3.586e-11	++
17:43852733:G:A	rs113871181	A	G	A	0.2396	0.125209	0.98614, 0.98689	1.2e-08	0.8133	0.03625	0.2061	0.2399	0.99308	0.0006176	0.7689	0.07677	0.2266	0.2319	-0.2169	0.80501	0.0328	3.674e-11	--
17:44070545:G:A	rs55662347	A	G	A	0.2406	0.249377	0.98592, 0.99399	1.2e-08	0.8135	0.03623	0.2062	0.24	0.99853	0.0005557	0.7671	0.07679	0.2271	0.2323	-0.2171	0.804849	0.0328	3.454e-11	--
17:44071294:T:C	rs62063845	C	T	C	0.2406	0.249377	0.98598, 0.99405	1.2e-08	0.8135	0.03623	0.2062	0.24	0.99853	0.0005557	0.7671	0.07679	0.2271	0.2323	0.2171	1.24247	0.0328	3.454e-11	++
17:44071674:A:G	rs62063846	G	A	G	0.2406	0.249377	0.98594, 0.99383	1.2e-08	0.8135	0.03623	0.2062	0.24	0.99853	0.0005557	0.7671	0.07679	0.2271	0.2323	0.2171	1.24247	0.0328	3.454e-11	++
17:44072017:C:A	rs55736025	A	C	A	0.2406	0.249377	0.98595, 0.99384	1.2e-08	0.8135	0.03623	0.2062	0.24	0.99845	0.0005557	0.7671	0.07679	0.2271	0.2323	-0.2171	0.804849	0.0328	3.454e-11	--
17:44072423:A:C	rs75944932	C	A	C	0.2406	0.249377	0.98577, 0.99318	1.2e-08	0.8135	0.03623	0.2062	0.24	0.99836	0.0005557	0.7671	0.07679	0.2271	0.2323	0.2171	1.24247	0.0328	3.454e-11	++
17:44072854:T:C	rs17573245	C	T	C	0.2416	0.662252	0.98575, 0.99309	1.2e-08	0.8135	0.03623	0.2062	0.24	0.9983	0.0005557	0.7671	0.07679	0.2271	0.2323	0.2171	1.24247	0.0328	3.454e-11	++
17:44073739:G:A	rs62063850	A	G	A	0.2416	0.662252	0.98608, 0.99323	1.2e-08	0.8135	0.03623	0.2062	0.24	0.99845	0.0005557	0.7671	0.07679	0.2271	0.2323	-0.2171	0.804849	0.0328	3.454e-11	--
17:44073973:T:C	rs17652121	C	T	C	0.2406	0.249377	0.98605, 0.99313	1.2e-08	0.8135	0.03623	0.2062	0.24	genotyped	0.0005557	0.7671	0.07679	0.2271	0.2323	0.2171	1.24247	0.0328	3.454e-11	++
17:43716885:A:G	rs413778	G	A	G	0.2396	0.584307	0.99305, 0.96769	1.21e-08	0.8138	0.03616	0.2079	0.241	genotyped	0.0005818	0.7678	0.07681	0.2271	0.2321	0.2166	1.24185	0.0327	3.579e-11	++
17:43717131:C:T	rs389217	T	C	T	0.2396	0.584307	0.99297, 0.96759	1.21e-08	0.8138	0.03616	0.2079	0.241	genotyped	0.0005818	0.7678	0.07681	0.2271	0.2321	-0.2166	0.805252	0.0327	3.579e-11	--
17:43719870:G:A	rs3108317	A	G	A	0.2396	0.584307	0.99301, 0.96756	1.21e-08	0.8138	0.03616	0.2079	0.241	0.98965	0.0005818	0.7678	0.07681	0.2271	0.2321	-0.2166	0.805252	0.0327	3.579e-11	--
17:43721457:C:T	rs1706746	T	C	T	0.2396	0.584307	0.99301, 0.96756	1.21e-08	0.8138	0.03616	0.2079	0.241	0.98965	0.0005818	0.7678	0.07681	0.2271	0.2321	-0.2166	0.805252	0.0327	3.579e-11	--
17:43723189:G:A	rs413917	A	G	A	0.2396	0.584307	0.9931, 0.96764	1.21e-08	0.8138	0.03616	0.2079	0.241	0.98976	0.0005818	0.7678	0.07681	0.2271	0.2321	-0.2166	0.805252	0.0327	3.579e-11	--
17:43723462:C:T	rs3418	T	C	T	0.2396	0.584307	0.99301, 0.96756	1.21e-08	0.8138	0.03616	0.2079	0.241	genotyped	0.0005818	0.7678	0.07681	0.2271	0.2321	-0.2166	0.805252	0.0327	3.579e-11	--
17:43723605:T:C	rs393675	C	T	C	0.2396	0.584307	0.99315, 0.96768	1.21e-08	0.8138	0.03616	0.2079	0.241	genotyped	0.0005818	0.7678	0.07681	0.2271	0.2321	0.2166	1.24185	0.0327	3.579e-11	++
17:43724555:G:A	rs449501	A	G	A	0.2396	0.626043	0.99317, 0.96771	1.21e-08	0.8138	0.03616	0.2079	0.2411	genotyped	0.0005818	0.7678	0.07681	0.2271	0.2321	-0.2166	0.805252	0.0327	3.579e-11	--
17:43725212:G:A	rs448830	A	G	A	0.2396	0.626043	0.99305, 0.9676	1.21e-08	0.8138	0.03616	0.2079	0.2411	genotyped	0.0005818	0.7678	0.07681	0.2271	0.2321	-0.2166	0.805252	0.0327	3.579e-11	--
17:43725684:G:A	rs434428	A	G	A	0.2396	0.626043	0.99319, 0.96772	1.21e-08	0.8138	0.03616	0.2079	0.2411	0.98982	0.0005818	0.7678	0.07681	0.2271	0.2321	-0.2166	0.805252	0.0327	3.579e-11	--
17:43725762:G:A	rs434598	A	G	A	0.2396	0.626043	0.99319, 0.96772	1.21e-08	0.8138	0.03616	0.2079	0.2411	0.98982	0.0005818	0.7678	0.07681	0.2271	0.2321	-0.2166	0.805252	0.0327	3.579e-11	--
17:43725992:G:A	rs434971	A	G	A	0.2396	0.626043	0.99305, 0.9676	1.21e-08	0.8138	0.03616	0.2079	0.2411	0.98982	0.0005818	0.7678	0.07681	0.2271	0.2321	-0.2166	0.805252	0.0327	3.579e-11	--
17:43726125:A:C	rs385691	C	A	C	0.2396	0.626043	0.99315, 0.96771	1.21e-08	0.8138	0.03616	0.2079	0.2411	0.98981	0.0005818	0.7678	0.07681	0.2271	0.2321	0.2166	1.24185	0.0327	3.579e-11	++
17:43726574:T:C	rs455028	C	T	C	0.2396	0.626043	0.99317, 0.96769	1.21e-08	0.8138	0.03616	0.2079	0.2411	0.98984	0.0005818	0.7678	0.07681	0.2271	0.2321	0.2166	1.24185	0.0327	3.579e-11	++
17:43726588:C:T	rs366858	T	C	T	0.2396	0.626043	0.99302, 0.96756	1.21e-08	0.8138	0.03616	0.2079	0.2411	0.98983	0.0005818	0.7678	0.07681	0.2271	0.2321	-0.2166	0.805252	0.0327	3.579e-11	--
17:43727061:C:T	rs453997	T	C	T	0.2396	0.626043	0.99325, 0.96767	1.21e-08	0.8138	0.03616	0.2079	0.2411	genotyped	0.0005818	0.7678	0.07681	0.2271	0.2321	-0.2166	0.805252	0.0327	3.579e-11	--
17:43728137:G:A	rs422112	A	G	A	0.2396	0.626043	0.99325, 0.96767	1.21e-08	0.8138	0.03616	0.2079	0.2411	0.98986	0.0005818	0.7678	0.07681	0.2271	0.2321	-0.2166	0.805252	0.0327	3.579e-11	--
17:43729384:G:A	rs413844	A	G	A	0.2396	0.626043	0.99325, 0.96767	1.21e-08	0.8138	0.03616	0.2079	0.2411	0.99003	0.0005818	0.7678	0.07681	0.2271	0.2321	-0.2166	0.805252	0.0327	3.579e-11	--
17:43730598:G:A	rs241038	A	G	A	0.2396	0.626043	0.99325, 0.96767	1.21e-08	0.8138	0.03616	0.2079	0.2411	0.99003	0.0005818	0.7678	0.07681	0.2271	0.2321	-0.2166	0.805252	0.0327	3.579e-11	--
17:43730636:G:T	rs241037	T	G	T	0.2396	0.626043	0.99324, 0.96767	1.21e-08	0.8138	0.03616	0.2079	0.2411	0.99003	0.0005818	0.7678	0.07681	0.2271	0.2321	-0.2166	0.805252	0.0327	3.579e-11	--
17:43731719:A:C	rs241036	C	A	C	0.2396	0.626043	0.99313, 0.96768	1.21e-08	0.8138	0.03616	0.2079	0.2411	genotyped	0.0005818	0.7678	0.07681	0.2271	0.2321	0.2166	1.24185	0.0327	3.579e-11	++
17:43731896:C:T	rs241035	T	C	T	0.2396	0.626043	0.99327, 0.9678	1.21e-08	0.8138	0.03616	0.2079	0.2411	genotyped	0.0005818	0.7678	0.07681	0.2271	0.2321	-0.2166	0.805252	0.0327	3.579e-11	--
17:43733983:G:A	rs241033	A	G	A	0.2396	0.626043	0.99308, 0.96757	1.21e-08	0.8138	0.03616	0.2079	0.2411	0.98991	0.0005818	0.7678	0.07681	0.2271	0.2321	-0.2166	0.805252	0.0327	3.579e-11	--
17:43734304:T:C	rs241031	C	T	C	0.2396	0.626043	0.99323, 0.96768	1.21e-08	0.8138	0.03616	0.2079	0.2411	genotyped	0.0005818	0.7678	0.07681	0.2271	0.2321	0.2166	1.24185	0.0327	3.579e-11	++
17:43734503:A:G	rs241030	G	A	G	0.2396	0.626043	0.99318, 0.9678	1.21e-08	0.8138	0.03616	0.2079	0.2411	0.99016	0.0005818	0.7678	0.07681	0.2271	0.2321	0.2166	1.24185	0.0327	3.579e-11	++
17:43734643:T:C	rs241029	C	T	C	0.2396	0.626043	0.99324, 0.96777	1.21e-08	0.8138	0.03616	0.2079	0.2411	0.99016	0.0005818	0.7678	0.07681	0.2271	0.2321	0.2166	1.24185	0.0327	3.579e-11	++
17:43735276:C:T	rs241028	T	C	T	0.2396	0.626043	0.99326, 0.96779	1.21e-08	0.8138	0.03616	0.2079	0.2411	0.99015	0.0005818	0.7678	0.07681	0.2271	0.2321	-0.2166	0.805252	0.0327	3.579e-11	--
17:43735478:A:G	rs241027	G	A	G	0.2396	0.626043	0.99322, 0.96774	1.21e-08	0.8138	0.03616	0.2079	0.2411	genotyped	0.0005818	0.7678	0.07681	0.2271	0.2321	0.2166	1.24185	0.0327	3.579e-11	++
17:43735555:G:A	rs241026	A	G	A	0.2396	0.626043	0.99328, 0.9678	1.21e-08	0.8138	0.03616	0.2079	0.2411	0.99016	0.0005818	0.7678	0.07681	0.2271	0.2321	-0.2166	0.805252	0.0327	3.579e-11	--
17:43736763:C:T	rs241024	T	C	T	0.2396	0.626043	0.99328, 0.9678	1.21e-08	0.8138	0.03616	0.2079	0.2411	0.99016	0.0005818	0.7678	0.07681	0.2271	0.2321	-0.2166	0.805252	0.0327	3.579e-11	--
17:43737040:G:A	rs241023	A	G	A	0.2396	0.626043	0.99328, 0.9678	1.21e-08	0.8138	0.03616	0.2079	0.2411	0.99031	0.0005288	0.7663	0.07681	0.2271	0.2323	-0.217	0.80493	0.0327	3.326e-11	--
17:43737730:T:C	rs241022	C	T	C	0.2396	0.584307	0.99318, 0.9677	1.21e-08	0.8138	0.03616	0.2079	0.241	genotyped	0.0005288	0.7663	0.07681	0.2271	0.2323	0.217	1.24234	0.0327	3.326e-11	++
17:43836191:G:A	rs74514268	A	G	A	0.2396	0.208681	0.99176, 0.99282	1.21e-08	0.8135	0.03623	0.2062	0.2401	0.99947	0.0005755	0.7676	0.07681	0.2271	0.2323	-0.217	0.80493	0.0328	3.55e-11	--
17:44058017:G:T	rs77527347	T	G	T	0.2416	0.662252	0.98466, 0.9929	1.21e-08	0.8135	0.03623	0.2059	0.24	0.99838	0.0006405	0.7695	0.07676	0.2277	0.2323	-0.2165	0.805333	0.0328	3.866e-11	--
17:44058861:C:A	rs17651483	A	C	A	0.2406	0.249377	0.9847, 0.99304	1.21e-08	0.8135	0.03623	0.2059	0.24	0.99839	0.0006405	0.7695	0.07676	0.2277	0.2323	-0.2165	0.805333	0.0328	3.866e-11	--
17:44059215:C:T	rs62063783	T	C	T	0.2406	0.249377	0.98467, 0.99301	1.21e-08	0.8135	0.03623	0.2059	0.24	0.99838	0.0006405	0.7695	0.07676	0.2277	0.2323	-0.2165	0.805333	0.0328	3.866e-11	--
17:44059775:A:G	rs62063784	G	A	G	0.2406	0.249377	0.9847, 0.99304	1.21e-08	0.8135	0.03623	0.2059	0.24	0.99839	0.0006405	0.7695	0.07676	0.2277	0.2323	0.2165	1.24172	0.0328	3.866e-11	++
17:44176092:G:A	rs55900347	A	G	A	0.2406	0.0415628	0.92869, 0.98654	1.21e-08	0.8138	0.03615	0.2074	0.2405	0.97588	0.0006147	0.7687	0.07681	0.2277	0.2321	-0.2164	0.805413	0.0327	3.706e-11	--
17:44210442:C:T	rs17577975	T	C	T	0.2396	0.500835	0.92783, 0.95552	1.21e-08	0.8138	0.03616	0.2074	0.2408	0.97937	0.0005964	0.7682	0.07683	0.2277	0.2323	-0.2165	0.805333	0.0327	3.661e-11	--
17:44269546:C:T	rs2732596	T	C	T	0.2396	0.500835	0.90296, 0.88757	1.21e-08	0.8132	0.03628	0.2038	0.2384	0.98479	0.0009346	0.7758	0.0767	0.2293	0.2329	-0.2154	0.806219	0.0328	5.119e-11	--
17:44024906:A:G	rs62062788	G	A	G	0.2396	0.208681	0.98145, 0.99264	1.22e-08	0.8135	0.03624	0.2062	0.2401	0.99846	0.0005148	0.7663	0.07664	0.2277	0.2329	0.2173	1.24272	0.0328	3.274e-11	++
17:44051612:A:G	rs77875796	G	A	G	0.2406	0.665004	0.96977, 0.9745	1.22e-08	0.8133	0.03626	0.2051	0.239	0.9804	0.0004812	0.7645	0.07693	0.226	0.2313	0.2179	1.24346	0.0328	3.062e-11	++
17:44060775:C:T	rs63750417	T	C	T	0.2406	0.290939	0.98593, 0.99324	1.22e-08	0.8135	0.03623	0.2059	0.2399	0.99842	0.0006405	0.7695	0.07676	0.2277	0.2323	-0.2165	0.805333	0.0328	3.866e-11	--
17:44024562:G:T	rs62062785	T	G	T	0.2396	0.208681	0.98117, 0.99183	1.23e-08	0.8135	0.03624	0.2062	0.2401	0.99801	0.0005148	0.7663	0.07664	0.2277	0.2329	-0.2173	0.804689	0.0328	3.274e-11	--
17:43842462:T:C	rs55707339	C	T	C	0.2406	0.249377	0.98935, 0.99065	1.24e-08	0.8135	0.03625	0.2062	0.24	0.99873	0.000595	0.7681	0.07682	0.2271	0.2321	0.2169	1.24222	0.0328	3.711e-11	++
17:43842494:A:G	rs62055893	G	A	G	0.2396	0.166945	0.98944, 0.99078	1.24e-08	0.8135	0.03625	0.2062	0.24	0.99871	0.000595	0.7681	0.07682	0.2271	0.2321	0.2169	1.24222	0.0328	3.711e-11	++
17:44062993:A:G	rs62063791	G	A	G	0.2406	0.290939	0.98582, 0.9936	1.24e-08	0.8136	0.03623	0.2059	0.2399	0.99808	0.0006405	0.7695	0.07676	0.2277	0.2323	0.2164	1.2416	0.0328	3.947e-11	++
17:44090236:T:C	rs4306559	C	T	C	0.2406	0.166251	0.94374, 0.98972	1.24e-08	0.8139	0.03616	0.2073	0.241	0.99839	0.0006053	0.7685	0.0768	0.2277	0.2323	0.2163	1.24147	0.0327	3.776e-11	++
17:43772018:G:T	rs56200760	T	G	T	0.2396	0.542571	0.99478, 0.99123	1.25e-08	0.8138	0.03618	0.2077	0.2409	0.98735	0.0005288	0.7663	0.07681	0.2271	0.2323	-0.217	0.80493	0.0327	3.387e-11	--
17:43772109:C:A	rs17688391	A	C	A	0.2396	0.542571	0.99478, 0.99123	1.25e-08	0.8138	0.03618	0.2077	0.2409	genotyped	0.0005288	0.7663	0.07681	0.2271	0.2323	-0.217	0.80493	0.0327	3.387e-11	--
17:43772251:C:T	rs17688410	T	C	T	0.2396	0.542571	0.99476, 0.99121	1.25e-08	0.8138	0.03618	0.2077	0.2409	0.98733	0.0005288	0.7663	0.07681	0.2271	0.2323	-0.217	0.80493	0.0327	3.387e-11	--
17:43772407:C:T	rs55927630	T	C	T	0.2396	0.542571	0.99478, 0.99123	1.25e-08	0.8138	0.03618	0.2077	0.2409	0.98732	0.0005288	0.7663	0.07681	0.2271	0.2323	-0.217	0.80493	0.0327	3.387e-11	--
17:43772540:G:A	rs17688434	A	G	A	0.2396	0.542571	0.99478, 0.99116	1.25e-08	0.8138	0.03618	0.2077	0.2409	genotyped	0.0005288	0.7663	0.07681	0.2271	0.2323	-0.217	0.80493	0.0327	3.387e-11	--
17:43773085:G:A	rs17688452	A	G	A	0.2396	0.542571	0.99472, 0.99114	1.25e-08	0.8138	0.03618	0.2077	0.2409	0.98734	0.0005288	0.7663	0.07681	0.2271	0.2323	-0.217	0.80493	0.0327	3.387e-11	--
17:43773124:A:C	rs10491144	C	A	C	0.2396	0.542571	0.99482, 0.99114	1.25e-08	0.8138	0.03618	0.2077	0.2409	genotyped	0.0005288	0.7663	0.07681	0.2271	0.2323	0.217	1.24234	0.0327	3.387e-11	++
17:43773447:T:C	rs62056869	C	T	C	0.2396	0.542571	0.99481, 0.99113	1.25e-08	0.8138	0.03618	0.2077	0.2409	0.98732	0.0005288	0.7663	0.07681	0.2271	0.2323	0.217	1.24234	0.0327	3.387e-11	++
17:43773607:T:G	rs17688511	G	T	G	0.2406	0.124688	0.99482, 0.99114	1.25e-08	0.8138	0.03618	0.2077	0.2409	genotyped	0.0005288	0.7663	0.07681	0.2271	0.2323	0.217	1.24234	0.0327	3.387e-11	++
17:43773784:C:A	rs62056870	A	C	A	0.2396	0.542571	0.99466, 0.991	1.25e-08	0.8138	0.03618	0.2077	0.2409	0.98733	0.0005288	0.7663	0.07681	0.2271	0.2323	-0.217	0.80493	0.0327	3.387e-11	--
17:43773943:A:G	rs17688558	G	A	G	0.2396	0.542571	0.99482, 0.99114	1.25e-08	0.8138	0.03618	0.2077	0.2409	0.98733	0.0005288	0.7663	0.07681	0.2271	0.2323	0.217	1.24234	0.0327	3.387e-11	++
17:43774845:C:T	rs56391096	T	C	T	0.2396	0.542571	0.99486, 0.99118	1.25e-08	0.8138	0.03618	0.2077	0.2409	0.98732	0.0005288	0.7663	0.07681	0.2271	0.2323	-0.217	0.80493	0.0327	3.387e-11	--
17:43774959:T:C	rs17761838	C	T	C	0.2396	0.542571	0.99472, 0.99108	1.25e-08	0.8138	0.03618	0.2077	0.2409	genotyped	0.0005288	0.7663	0.07681	0.2271	0.2323	0.217	1.24234	0.0327	3.387e-11	++
17:43775015:T:C	rs62056872	C	T	C	0.2396	0.542571	0.99472, 0.99108	1.25e-08	0.8138	0.03618	0.2077	0.2409	0.98732	0.0005288	0.7663	0.07681	0.2271	0.2323	0.217	1.24234	0.0327	3.387e-11	++
17:43775145:G:A	rs12150141	A	G	A	0.2396	0.542571	0.99457, 0.99093	1.25e-08	0.8138	0.03618	0.2077	0.2409	genotyped	0.0005288	0.7663	0.07681	0.2271	0.2323	-0.217	0.80493	0.0327	3.387e-11	--
17:43775402:T:C	rs12150608	C	T	C	0.2396	0.542571	0.99444, 0.99072	1.25e-08	0.8138	0.03618	0.2077	0.2409	0.98732	0.0005288	0.7663	0.07681	0.2271	0.2323	0.217	1.24234	0.0327	3.387e-11	++
17:43775479:T:C	rs12150610	C	T	C	0.2396	0.542571	0.99434, 0.99055	1.25e-08	0.8138	0.03618	0.2077	0.2409	genotyped	0.0005288	0.7663	0.07681	0.2271	0.2323	0.217	1.24234	0.0327	3.387e-11	++
17:43775546:A:G	rs12150547	G	A	G	0.2396	0.542571	0.99468, 0.99093	1.25e-08	0.8138	0.03618	0.2077	0.2409	0.98732	0.0005288	0.7663	0.07681	0.2271	0.2323	0.217	1.24234	0.0327	3.387e-11	++
17:43776061:C:T	rs12150454	T	C	T	0.2396	0.542571	0.99477, 0.99095	1.25e-08	0.8138	0.03618	0.2077	0.2409	genotyped	0.0005288	0.7663	0.07681	0.2271	0.2323	-0.217	0.80493	0.0327	3.387e-11	--
17:43776242:A:G	rs12150091	G	A	G	0.2396	0.542571	0.99496, 0.99127	1.25e-08	0.8138	0.03618	0.2077	0.2409	genotyped	0.0005288	0.7663	0.07681	0.2271	0.2323	0.217	1.24234	0.0327	3.387e-11	++
17:43776371:C:T	rs12150464	T	C	T	0.2396	0.542571	0.99482, 0.99116	1.25e-08	0.8138	0.03618	0.2077	0.2409	0.98733	0.0005288	0.7663	0.07681	0.2271	0.2323	-0.217	0.80493	0.0327	3.387e-11	--
17:43776787:C:T	rs17761985	T	C	T	0.2396	0.542571	0.99495, 0.99127	1.25e-08	0.8138	0.03618	0.2077	0.2409	genotyped	0.0005288	0.7663	0.07681	0.2271	0.2323	-0.217	0.80493	0.0327	3.387e-11	--
17:43776945:T:C	rs62056873	C	T	C	0.2396	0.542571	0.99486, 0.99127	1.25e-08	0.8138	0.03618	0.2077	0.2409	0.98732	0.0005288	0.7663	0.07681	0.2271	0.2323	0.217	1.24234	0.0327	3.387e-11	++
17:43777542:A:G	rs17688767	G	A	G	0.2396	0.542571	0.99491, 0.99133	1.25e-08	0.8138	0.03618	0.2077	0.2409	genotyped	0.0005288	0.7663	0.07681	0.2271	0.2323	0.217	1.24234	0.0327	3.387e-11	++
17:43777578:C:T	rs62056874	T	C	T	0.2396	0.542571	0.99491, 0.99133	1.25e-08	0.8138	0.03618	0.2077	0.2409	0.98734	0.0005288	0.7663	0.07681	0.2271	0.2323	-0.217	0.80493	0.0327	3.387e-11	--
17:43777710:T:C	rs17688773	C	T	C	0.2396	0.542571	0.99491, 0.99133	1.25e-08	0.8138	0.03618	0.2077	0.2409	genotyped	0.0005288	0.7663	0.07681	0.2271	0.2323	0.217	1.24234	0.0327	3.387e-11	++
17:43777745:C:A	rs17762073	A	C	A	0.2396	0.542571	0.99489, 0.9913	1.25e-08	0.8138	0.03618	0.2077	0.2409	0.98732	0.0005288	0.7663	0.07681	0.2271	0.2323	-0.217	0.80493	0.0327	3.387e-11	--
17:44036047:G:A	rs62063271	A	G	A	0.2396	0.0834725	0.98113, 0.99237	1.25e-08	0.8135	0.03626	0.2059	0.2398	0.99888	0.0005148	0.7663	0.07664	0.2277	0.2329	-0.2173	0.804689	0.0328	3.334e-11	--
17:44036129:C:T	rs112916880	T	C	T	0.2396	0.0834725	0.98126, 0.99235	1.25e-08	0.8135	0.03626	0.2059	0.2398	0.99884	0.0005148	0.7663	0.07664	0.2277	0.2329	-0.2173	0.804689	0.0328	3.334e-11	--
17:44036287:A:G	rs62063275	G	A	G	0.2396	0.0834725	0.98135, 0.99237	1.25e-08	0.8135	0.03626	0.2059	0.2398	0.99884	0.0005148	0.7663	0.07664	0.2277	0.2329	0.2173	1.24272	0.0328	3.334e-11	++
17:44049133:T:C	rs62063303	C	T	C	0.2406	0.332502	0.98447, 0.99132	1.25e-08	0.8136	0.03623	0.2059	0.2398	0.99797	0.000558	0.7673	0.07676	0.2271	0.2323	0.217	1.24234	0.0328	3.545e-11	++
17:44049329:C:T	rs75242405	T	C	T	0.2406	0.332502	0.9847, 0.99144	1.25e-08	0.8136	0.03623	0.2059	0.2398	0.99805	0.000558	0.7673	0.07676	0.2271	0.2323	-0.217	0.80493	0.0328	3.545e-11	--
17:44049867:A:G	rs17572248	G	A	G	0.2406	0.332502	0.98468, 0.99144	1.25e-08	0.8136	0.03623	0.2059	0.2398	0.99823	0.000558	0.7673	0.07676	0.2271	0.2323	0.217	1.24234	0.0328	3.545e-11	++
17:44050340:G:A	rs17651134	A	G	A	0.2406	0.332502	0.98472, 0.99194	1.25e-08	0.8136	0.03623	0.2059	0.2398	0.99823	0.000558	0.7673	0.07676	0.2271	0.2323	-0.217	0.80493	0.0328	3.545e-11	--
17:44050395:C:A	rs62063306	A	C	A	0.2406	0.332502	0.98472, 0.99194	1.25e-08	0.8136	0.03623	0.2059	0.2398	0.99823	0.000558	0.7673	0.07676	0.2271	0.2323	-0.217	0.80493	0.0328	3.545e-11	--
17:44050463:T:C	rs62063774	C	T	C	0.2406	0.332502	0.98472, 0.99194	1.25e-08	0.8136	0.03623	0.2059	0.2398	0.99823	0.000558	0.7673	0.07676	0.2271	0.2323	0.217	1.24234	0.0328	3.545e-11	++
17:44050823:G:T	rs62063775	T	G	T	0.2406	0.332502	0.98472, 0.99194	1.25e-08	0.8136	0.03623	0.2059	0.2398	0.99823	0.000558	0.7673	0.07676	0.2271	0.2323	-0.217	0.80493	0.0328	3.545e-11	--
17:44050850:A:G	rs62063776	G	A	G	0.2406	0.332502	0.98472, 0.99194	1.25e-08	0.8136	0.03623	0.2059	0.2398	0.99823	0.000558	0.7673	0.07676	0.2271	0.2323	0.217	1.24234	0.0328	3.545e-11	++
17:44051846:A:G	rs1800547	G	A	G	0.2406	0.332502	0.98467, 0.99211	1.25e-08	0.8136	0.03623	0.2059	0.2398	0.99823	0.000558	0.7673	0.07676	0.2271	0.2323	0.217	1.24234	0.0328	3.545e-11	++
17:44051924:G:A	rs17651213	A	G	A	0.2406	0.332502	0.98468, 0.99212	1.25e-08	0.8136	0.03623	0.2059	0.2398	genotyped	0.000558	0.7673	0.07676	0.2271	0.2323	-0.217	0.80493	0.0328	3.545e-11	--
17:44052009:T:C	rs17572361	C	T	C	0.2406	0.332502	0.98468, 0.99212	1.25e-08	0.8136	0.03623	0.2059	0.2398	genotyped	0.000558	0.7673	0.07676	0.2271	0.2323	0.217	1.24234	0.0328	3.545e-11	++
17:44052284:G:A	rs17651243	A	G	A	0.2406	0.290939	0.98472, 0.99222	1.25e-08	0.8136	0.03623	0.2059	0.2399	0.99829	0.000558	0.7673	0.07676	0.2271	0.2323	-0.217	0.80493	0.0328	3.545e-11	--
17:44052733:A:G	rs78104015	G	A	G	0.2406	0.290939	0.98467, 0.99217	1.25e-08	0.8136	0.03623	0.2059	0.2399	0.99824	0.000558	0.7673	0.07676	0.2271	0.2323	0.217	1.24234	0.0328	3.545e-11	++
17:44053171:A:G	rs62063777	G	A	G	0.2406	0.290939	0.98472, 0.99222	1.25e-08	0.8136	0.03623	0.2059	0.2399	0.99832	0.000558	0.7673	0.07676	0.2271	0.2323	0.217	1.24234	0.0328	3.545e-11	++
17:44053448:A:G	rs2217394	G	A	G	0.2406	0.290939	0.98472, 0.99222	1.25e-08	0.8136	0.03623	0.2059	0.2399	genotyped	0.000558	0.7673	0.07676	0.2271	0.2323	0.217	1.24234	0.0328	3.545e-11	++
17:44053989:G:A	rs62063778	A	G	A	0.2406	0.290939	0.9847, 0.99244	1.25e-08	0.8136	0.03623	0.2059	0.2399	0.99835	0.000558	0.7673	0.07676	0.2271	0.2323	-0.217	0.80493	0.0328	3.545e-11	--
17:44054237:G:A	rs17651285	A	G	A	0.2406	0.290939	0.98468, 0.99245	1.25e-08	0.8136	0.03623	0.2059	0.2399	genotyped	0.000558	0.7673	0.07676	0.2271	0.2323	-0.217	0.80493	0.0328	3.545e-11	--
17:44054388:T:C	rs17572467	C	T	C	0.2406	0.290939	0.98468, 0.99245	1.25e-08	0.8136	0.03623	0.2059	0.2399	0.99835	0.000558	0.7673	0.07676	0.2271	0.2323	0.217	1.24234	0.0328	3.545e-11	++
17:44054596:T:G	rs17572495	G	T	G	0.2406	0.290939	0.98472, 0.99253	1.25e-08	0.8136	0.03623	0.2059	0.2399	0.99836	0.000558	0.7673	0.07676	0.2271	0.2323	0.217	1.24234	0.0328	3.545e-11	++
17:44054671:C:T	rs62063779	T	C	T	0.2406	0.290939	0.98472, 0.99253	1.25e-08	0.8136	0.03623	0.2059	0.2399	0.99836	0.000558	0.7673	0.07676	0.2271	0.2323	-0.217	0.80493	0.0328	3.545e-11	--
17:44056238:A:G	rs62063780	G	A	G	0.2406	0.290939	0.98467, 0.9927	1.25e-08	0.8136	0.03623	0.2059	0.2399	0.9984	0.000558	0.7673	0.07676	0.2271	0.2323	0.217	1.24234	0.0328	3.545e-11	++
17:44056433:T:C	rs2163129	C	T	C	0.2406	0.290939	0.98456, 0.99268	1.25e-08	0.8136	0.03623	0.2059	0.2399	0.99839	0.000558	0.7673	0.07676	0.2271	0.2323	0.217	1.24234	0.0328	3.545e-11	++
17:44056434:G:A	rs2163130	A	G	A	0.2406	0.290939	0.98457, 0.99275	1.25e-08	0.8136	0.03623	0.2059	0.2399	0.99839	0.000558	0.7673	0.07676	0.2271	0.2323	-0.217	0.80493	0.0328	3.545e-11	--
17:44056767:G:A	rs1981997	A	G	A	0.2406	0.290939	0.98455, 0.99276	1.25e-08	0.8136	0.03623	0.2059	0.2399	0.9984	0.000558	0.7673	0.07676	0.2271	0.2323	-0.217	0.80493	0.0328	3.545e-11	--
17:44056833:G:A	rs1981998	A	G	A	0.2406	0.290939	0.98455, 0.99276	1.25e-08	0.8136	0.03623	0.2059	0.2399	genotyped	0.000558	0.7673	0.07676	0.2271	0.2323	-0.217	0.80493	0.0328	3.545e-11	--
17:44058004:A:G	rs17572613	G	A	G	0.2406	0.332502	0.98422, 0.99233	1.25e-08	0.8136	0.03623	0.2059	0.2398	0.99838	0.0006405	0.7695	0.07676	0.2277	0.2323	0.2164	1.2416	0.0328	3.947e-11	++
17:44207778:A:G	rs17661385	G	A	G	0.2406	0.124688	0.92831, 0.95561	1.25e-08	0.8141	0.03614	0.2075	0.2409	0.97978	0.0005964	0.7682	0.07683	0.2277	0.2323	0.2162	1.24135	0.0327	3.826e-11	++
17:43949342:G:A	rs34739559	A	G	A	0.2396	0.375626	0.97313, 0.98515	1.26e-08	0.8136	0.03623	0.2066	0.2405	0.9923	0.0006864	0.7709	0.07663	0.2282	0.2328	-0.2161	0.805655	0.0328	4.145e-11	--
17:44035367:A:G	rs17650771	G	A	G	0.2396	0.0417362	0.98128, 0.99221	1.26e-08	0.8135	0.03626	0.2059	0.2397	0.99888	0.0005148	0.7663	0.07664	0.2277	0.2329	0.2173	1.24272	0.0328	3.334e-11	++
17:44035516:G:A	rs77555455	A	G	A	0.2396	0.0417362	0.98114, 0.99234	1.26e-08	0.8135	0.03626	0.2059	0.2397	0.99885	0.0005148	0.7663	0.07664	0.2277	0.2329	-0.2173	0.804689	0.0328	3.334e-11	--
17:44035706:A:G	rs17571857	G	A	G	0.2396	0.0417362	0.98125, 0.99237	1.26e-08	0.8135	0.03626	0.2059	0.2397	genotyped	0.0005148	0.7663	0.07664	0.2277	0.2329	0.2173	1.24272	0.0328	3.334e-11	++
17:44021699:G:T	rs2316784	T	G	T	0.2396	0.125209	0.97679, 0.98772	1.27e-08	0.8133	0.03632	0.2057	0.2393	genotyped	0.0005148	0.7663	0.07664	0.2277	0.2329	-0.2176	0.804447	0.0328	3.378e-11	--
17:44021717:G:A	rs4327091	A	G	A	0.2396	0.125209	0.97678, 0.98772	1.27e-08	0.8133	0.03632	0.2057	0.2393	0.99876	0.0005148	0.7663	0.07664	0.2277	0.2329	-0.2176	0.804447	0.0328	3.378e-11	--
17:44048336:T:C	rs62063299	C	T	C	0.2406	0.623441	0.97628, 0.98333	1.27e-08	0.8136	0.03626	0.2053	0.2391	0.98797	0.0006458	0.7697	0.07671	0.2271	0.2319	0.2164	1.2416	0.0328	4.066e-11	++
17:44048350:T:C	rs62063300	C	T	C	0.2406	0.623441	0.97616, 0.98328	1.27e-08	0.8136	0.03626	0.2053	0.2391	0.98774	0.0006458	0.7697	0.07671	0.2271	0.2319	0.2164	1.2416	0.0328	4.066e-11	++
17:44133142:G:A	rs17653906	A	G	A	0.2406	0.249377	0.94356, 0.99005	1.27e-08	0.8141	0.03615	0.2077	0.2412	0.99593	0.0007726	0.7726	0.07674	0.2282	0.2323	-0.2152	0.80638	0.0327	4.716e-11	--
17:44256296:G:A	rs2532253	A	G	A	0.2058	6.70554	0.76894, 0.77115	1.28e-08	0.8085	0.03736	0.1896	0.2196	0.80903	0.003368	0.7978	0.07706	0.2137	0.2173	-0.2151	0.806461	0.0336	1.566e-10	--
17:43729432:C:T	rs647483	T	C	T	0.2396	0.626043	0.99316, 0.96754	1.29e-08	0.8141	0.03616	0.2081	0.2411	0.98989	0.0005818	0.7678	0.07681	0.2271	0.2321	-0.2163	0.805494	0.0327	3.81e-11	--
17:44028183:T:C	rs62062803	C	T	C	0.2396	0.208681	0.98154, 0.9929	1.29e-08	0.8138	0.03623	0.2063	0.2401	0.99866	0.0005148	0.7663	0.07664	0.2277	0.2329	0.217	1.24234	0.0328	3.453e-11	++
17:44028707:G:A	rs74903707	A	G	A	0.2396	0.208681	0.98195, 0.99329	1.29e-08	0.8138	0.03623	0.2063	0.2401	0.99889	0.0005148	0.7663	0.07664	0.2277	0.2329	-0.217	0.80493	0.0328	3.453e-11	--
17:44028796:T:C	rs77017444	C	T	C	0.2396	0.208681	0.98147, 0.99269	1.29e-08	0.8138	0.03623	0.2063	0.2401	0.99887	0.0005148	0.7663	0.07664	0.2277	0.2329	0.217	1.24234	0.0328	3.453e-11	++
17:44030115:C:T	rs17650579	T	C	T	0.2396	0.208681	0.98169, 0.993	1.29e-08	0.8138	0.03623	0.2063	0.2401	0.99861	0.0005148	0.7663	0.07664	0.2277	0.2329	-0.217	0.80493	0.0328	3.453e-11	--
17:44030231:T:C	rs17650633	C	T	C	0.2396	0.208681	0.98181, 0.99315	1.29e-08	0.8138	0.03623	0.2063	0.2401	0.99889	0.0005148	0.7663	0.07664	0.2277	0.2329	0.217	1.24234	0.0328	3.453e-11	++
17:44030311:T:G	rs17650651	G	T	G	0.2396	0.208681	0.98178, 0.99312	1.29e-08	0.8138	0.03623	0.2063	0.2401	genotyped	0.0005148	0.7663	0.07664	0.2277	0.2329	0.217	1.24234	0.0328	3.453e-11	++
17:44030773:A:G	rs62062805	G	A	G	0.2396	0.208681	0.98169, 0.99311	1.29e-08	0.8138	0.03623	0.2063	0.2401	0.99872	0.0005148	0.7663	0.07664	0.2277	0.2329	0.217	1.24234	0.0328	3.453e-11	++
17:44031420:G:A	rs62062806	A	G	A	0.2396	0.208681	0.98178, 0.99312	1.29e-08	0.8138	0.03623	0.2063	0.2401	0.99889	0.0005148	0.7663	0.07664	0.2277	0.2329	-0.217	0.80493	0.0328	3.453e-11	--
17:44031540:G:T	rs55978005	T	G	T	0.2396	0.208681	0.9818, 0.99291	1.29e-08	0.8138	0.03623	0.2063	0.2401	0.99889	0.0005148	0.7663	0.07664	0.2277	0.2329	-0.217	0.80493	0.0328	3.453e-11	--
17:44031946:A:G	rs55946323	G	A	G	0.2386	0.628667	0.9818, 0.99319	1.29e-08	0.8138	0.03623	0.2063	0.2401	0.99882	0.0005148	0.7663	0.07664	0.2277	0.2329	0.217	1.24234	0.0328	3.453e-11	++
17:44032073:A:G	rs56317731	G	A	G	0.2396	0.208681	0.98185, 0.99325	1.29e-08	0.8138	0.03623	0.2063	0.2401	0.99889	0.0005148	0.7663	0.07664	0.2277	0.2329	0.217	1.24234	0.0328	3.453e-11	++
17:44032597:G:A	rs56080482	A	G	A	0.2396	0.208681	0.9817, 0.9931	1.29e-08	0.8138	0.03623	0.2063	0.2401	0.99887	0.0005148	0.7663	0.07664	0.2277	0.2329	-0.217	0.80493	0.0328	3.453e-11	--
17:44050282:G:A	rs62063305	A	G	A	0.2406	0.332502	0.98476, 0.99194	1.29e-08	0.8138	0.03624	0.2059	0.2398	0.99823	0.000558	0.7673	0.07676	0.2271	0.2323	-0.2168	0.805091	0.0328	3.729e-11	--
17:44198806:T:C	rs3087534	C	T	C	0.2406	0.124688	0.92848, 0.98634	1.29e-08	0.8142	0.03614	0.2075	0.2409	0.97968	0.0005964	0.7682	0.07683	0.2277	0.2323	0.2161	1.24123	0.0327	3.906e-11	++
17:43838678:G:A	rs62055886	A	G	A	0.2396	0.208681	0.99011, 0.99044	1.3e-08	0.8138	0.03623	0.2062	0.2401	0.99767	0.0005755	0.7676	0.07681	0.2271	0.2323	-0.2167	0.805171	0.0328	3.778e-11	--
17:43838710:T:C	rs62055887	C	T	C	0.2396	0.208681	0.9901, 0.99042	1.3e-08	0.8138	0.03623	0.2062	0.2401	0.9976	0.0005755	0.7676	0.07681	0.2271	0.2323	0.2167	1.24197	0.0328	3.778e-11	++
17:44019643:G:A	rs62062769	A	G	A	0.2396	0.208681	0.98195, 0.9932	1.3e-08	0.8139	0.03622	0.2063	0.2401	0.99866	0.0005148	0.7663	0.07664	0.2277	0.2329	-0.2169	0.80501	0.0327	3.494e-11	--
17:44019680:T:C	rs62062770	C	T	C	0.2396	0.208681	0.98177, 0.99313	1.3e-08	0.8139	0.03622	0.2063	0.2401	0.99866	0.0005148	0.7663	0.07664	0.2277	0.2329	0.2169	1.24222	0.0327	3.494e-11	++
17:44060248:G:A	rs56234850	A	G	A	0.2406	0.332502	0.98455, 0.99306	1.3e-08	0.8138	0.03624	0.2059	0.2398	0.99808	0.0006193	0.7689	0.07679	0.2277	0.2324	-0.2164	0.805413	0.0328	4.05e-11	--
17:44073889:A:G	rs1052553	G	A	G	0.2416	0.620861	0.98559, 0.99261	1.3e-08	0.8139	0.03622	0.2065	0.2401	0.99818	0.0005557	0.7671	0.07679	0.2271	0.2323	0.2167	1.24197	0.0328	3.719e-11	++
17:44092801:G:A	rs12149995	A	G	A	0.2406	0.207814	0.9435, 0.98992	1.3e-08	0.8142	0.03615	0.2075	0.2411	0.99784	0.0006945	0.7712	0.07659	0.2287	0.2329	-0.2154	0.806219	0.0327	4.4e-11	--
17:44267904:T:C	rs2696523	C	T	C	0.2435	2.09446	0.90309, 0.88783	1.3e-08	0.8136	0.03628	0.2038	0.2384	0.98427	0.0008989	0.7752	0.0767	0.2293	0.233	0.2151	1.23999	0.0328	5.399e-11	++
17:44045974:C:T	rs17572169	T	C	T	0.2406	0.332502	0.98468, 0.99096	1.31e-08	0.8139	0.03623	0.2059	0.2398	0.99807	0.000558	0.7673	0.07676	0.2271	0.2323	-0.2167	0.805171	0.0328	3.772e-11	--
17:44046202:C:T	rs62063296	T	C	T	0.2406	0.332502	0.98452, 0.99084	1.31e-08	0.8139	0.03623	0.2059	0.2398	0.99806	0.000558	0.7673	0.07676	0.2271	0.2323	-0.2167	0.805171	0.0328	3.772e-11	--
17:44047216:T:G	rs62641967	G	T	G	0.2406	0.332502	0.98465, 0.99081	1.31e-08	0.8139	0.03623	0.2059	0.2398	genotyped	0.000558	0.7673	0.07676	0.2271	0.2323	0.2167	1.24197	0.0328	3.772e-11	++
17:44047609:C:T	rs74373419	T	C	T	0.2406	0.332502	0.98468, 0.99096	1.31e-08	0.8139	0.03623	0.2059	0.2398	0.99807	0.000558	0.7673	0.07676	0.2271	0.2323	-0.2167	0.805171	0.0328	3.772e-11	--
17:44279803:T:G	rs1358437	G	T	G	0.2097	3.24273	0.78129, 0.76961	1.31e-08	0.8074	0.03764	0.1849	0.2165	0.9426	0.0004836	0.7622	0.07781	0.2239	0.229	0.2249	1.2522	0.0339	3.218e-11	++
17:44021218:C:T	rs28416808	T	C	T	0.2406	0.207814	0.98196, 0.99337	1.32e-08	0.8139	0.03622	0.2063	0.2401	genotyped	0.0005148	0.7663	0.07664	0.2277	0.2329	-0.2169	0.80501	0.0327	3.494e-11	--
17:44034833:G:A	rs62063269	A	G	A	0.2396	0.0417362	0.98039, 0.99136	1.32e-08	0.8137	0.03626	0.2059	0.2397	0.99848	0.0005148	0.7663	0.07664	0.2277	0.2329	-0.2171	0.804849	0.0328	3.476e-11	--
17:44034859:A:G	rs17571809	G	A	G	0.2396	0.0417362	0.98023, 0.99157	1.32e-08	0.8137	0.03626	0.2059	0.2397	0.99809	0.0005148	0.7663	0.07664	0.2277	0.2329	0.2171	1.24247	0.0328	3.476e-11	++
17:44036787:T:C	rs17650818	C	T	C	0.2396	0.125209	0.98449, 0.98928	1.32e-08	0.8139	0.03623	0.2061	0.2399	0.99863	0.0005148	0.7663	0.07664	0.2277	0.2329	0.2169	1.24222	0.0328	3.526e-11	++
17:44037079:G:A	rs113793114	A	G	A	0.2396	0.125209	0.98401, 0.98915	1.32e-08	0.8139	0.03623	0.2061	0.2399	0.99867	0.0005148	0.7663	0.07664	0.2277	0.2329	-0.2169	0.80501	0.0328	3.526e-11	--
17:44049900:A:G	rs62063304	G	A	G	0.2406	0.374065	0.98458, 0.99114	1.32e-08	0.8139	0.03624	0.2059	0.2397	0.99782	0.000558	0.7673	0.07676	0.2271	0.2323	0.2167	1.24197	0.0328	3.807e-11	++
17:44062689:A:C	rs56240566	C	A	C	0.2435	1.47844	0.98235, 0.9894	1.32e-08	0.814	0.03622	0.2059	0.2399	0.99638	0.0006405	0.7695	0.07676	0.2277	0.2323	0.216	1.2411	0.0328	4.249e-11	++
17:44326245:A:G	rs2463524	G	A	G	0.2107	3.13242	0.78379, 0.77195	1.32e-08	0.8076	0.03759	0.1858	0.2173	0.98902	0.0002504	0.7512	0.07811	0.2234	0.2303	0.2273	1.25521	0.0339	1.938e-11	++
17:44111109:A:G	rs62062321	G	A	G	0.2406	0.166251	0.9439, 0.99404	1.33e-08	0.8143	0.03616	0.2074	0.241	0.99792	0.0006053	0.7685	0.0768	0.2277	0.2323	0.2159	1.24098	0.0327	4.103e-11	++
17:44111613:A:G	rs17574604	G	A	G	0.2406	0.166251	0.9439, 0.99404	1.33e-08	0.8143	0.03616	0.2074	0.241	0.99792	0.0006053	0.7685	0.0768	0.2277	0.2323	0.2159	1.24098	0.0327	4.103e-11	++
17:44111827:C:A	rs17653162	A	C	A	0.2406	0.166251	0.94393, 0.99403	1.33e-08	0.8143	0.03616	0.2074	0.241	genotyped	0.0006053	0.7685	0.0768	0.2277	0.2323	-0.2159	0.805816	0.0327	4.103e-11	--
17:44112385:A:G	rs62062322	G	A	G	0.2406	0.166251	0.94393, 0.99412	1.33e-08	0.8143	0.03616	0.2074	0.241	0.99786	0.0006053	0.7685	0.0768	0.2277	0.2323	0.2159	1.24098	0.0327	4.103e-11	++
17:44112441:G:A	rs17653193	A	G	A	0.2406	0.166251	0.94389, 0.99412	1.33e-08	0.8143	0.03616	0.2074	0.241	0.99786	0.0006053	0.7685	0.0768	0.2277	0.2323	-0.2159	0.805816	0.0327	4.103e-11	--
17:44112638:T:C	rs17653211	C	T	C	0.2406	0.166251	0.9439, genotyped	1.33e-08	0.8143	0.03616	0.2074	0.241	genotyped	0.0006053	0.7685	0.0768	0.2277	0.2323	0.2159	1.24098	0.0327	4.103e-11	++
17:44112743:C:A	rs17653255	A	C	A	0.2406	0.166251	0.94393, 0.99412	1.33e-08	0.8143	0.03616	0.2074	0.241	0.99786	0.0006053	0.7685	0.0768	0.2277	0.2323	-0.2159	0.805816	0.0327	4.103e-11	--
17:44113359:T:C	rs4608377	C	T	C	0.2406	0.166251	0.9439, 0.99419	1.33e-08	0.8143	0.03616	0.2074	0.241	0.99786	0.0006053	0.7685	0.0768	0.2277	0.2323	0.2159	1.24098	0.0327	4.103e-11	++
17:44113491:T:C	rs12185225	C	T	C	0.2406	0.166251	0.9439, 0.99419	1.33e-08	0.8143	0.03616	0.2074	0.241	0.99786	0.0006053	0.7685	0.0768	0.2277	0.2323	0.2159	1.24098	0.0327	4.103e-11	++
17:44113963:C:T	rs12150438	T	C	T	0.2406	0.166251	0.94389, 0.99412	1.33e-08	0.8143	0.03616	0.2074	0.241	0.99786	0.0006053	0.7685	0.0768	0.2277	0.2323	-0.2159	0.805816	0.0327	4.103e-11	--
17:44114218:T:C	rs12150162	C	T	C	0.2406	0.166251	0.94393, 0.99419	1.33e-08	0.8143	0.03616	0.2074	0.241	0.99786	0.0006053	0.7685	0.0768	0.2277	0.2323	0.2159	1.24098	0.0327	4.103e-11	++
17:44114432:A:C	rs62062134	C	A	C	0.2406	0.166251	0.9439, 0.99419	1.33e-08	0.8143	0.03616	0.2074	0.241	0.99773	0.0006053	0.7685	0.0768	0.2277	0.2323	0.2159	1.24098	0.0327	4.103e-11	++
17:44115074:T:C	rs17574796	C	T	C	0.2406	0.166251	0.94393, 0.99419	1.33e-08	0.8143	0.03616	0.2074	0.241	0.99773	0.0006053	0.7685	0.0768	0.2277	0.2323	0.2159	1.24098	0.0327	4.103e-11	++
17:44115107:C:T	rs17574824	T	C	T	0.2406	0.166251	0.94393, 0.99419	1.33e-08	0.8143	0.03616	0.2074	0.241	0.99773	0.0006053	0.7685	0.0768	0.2277	0.2323	-0.2159	0.805816	0.0327	4.103e-11	--
17:44115351:T:C	rs12185243	C	T	C	0.2406	0.166251	0.9439, 0.99419	1.33e-08	0.8143	0.03616	0.2074	0.241	0.99773	0.0006053	0.7685	0.0768	0.2277	0.2323	0.2159	1.24098	0.0327	4.103e-11	++
17:44115569:C:A	rs11079729	A	C	A	0.2406	0.166251	0.94393, 0.99412	1.33e-08	0.8143	0.03616	0.2074	0.241	0.99773	0.0006053	0.7685	0.0768	0.2277	0.2323	-0.2159	0.805816	0.0327	4.103e-11	--
17:44115730:G:A	rs12150542	A	G	A	0.2406	0.166251	0.94393, 0.99419	1.33e-08	0.8143	0.03616	0.2074	0.241	0.99773	0.0006053	0.7685	0.0768	0.2277	0.2323	-0.2159	0.805816	0.0327	4.103e-11	--
17:44115886:C:T	rs12150090	T	C	T	0.2406	0.166251	0.94393, 0.99355	1.33e-08	0.8143	0.03616	0.2074	0.241	genotyped	0.0006053	0.7685	0.0768	0.2277	0.2323	-0.2159	0.805816	0.0327	4.103e-11	--
17:44116238:G:A	rs41437445	A	G	A	0.2406	0.166251	0.94393, 0.99355	1.33e-08	0.8143	0.03616	0.2074	0.241	0.99773	0.0006053	0.7685	0.0768	0.2277	0.2323	-0.2159	0.805816	0.0327	4.103e-11	--
17:44116312:T:C	rs62062136	C	T	C	0.2406	0.166251	0.94393, 0.99355	1.33e-08	0.8143	0.03616	0.2074	0.241	0.99774	0.0006053	0.7685	0.0768	0.2277	0.2323	0.2159	1.24098	0.0327	4.103e-11	++
17:44117119:A:G	rs34043286	G	A	G	0.2406	0.166251	0.94393, 0.99355	1.33e-08	0.8143	0.03616	0.2074	0.241	genotyped	0.0006053	0.7685	0.0768	0.2277	0.2323	0.2159	1.24098	0.0327	4.103e-11	++
17:44117397:A:G	rs10514897	G	A	G	0.2406	0.166251	0.94393, 0.99355	1.33e-08	0.8143	0.03616	0.2074	0.241	0.99772	0.0006053	0.7685	0.0768	0.2277	0.2323	0.2159	1.24098	0.0327	4.103e-11	++
17:44118848:G:A	rs62062137	A	G	A	0.2406	0.166251	0.94393, 0.99355	1.33e-08	0.8143	0.03616	0.2074	0.241	0.99772	0.0006053	0.7685	0.0768	0.2277	0.2323	-0.2159	0.805816	0.0327	4.103e-11	--
17:44118999:A:G	rs41382552	G	A	G	0.2406	0.166251	0.94389, 0.9935	1.33e-08	0.8143	0.03616	0.2074	0.241	0.99768	0.0006053	0.7685	0.0768	0.2277	0.2323	0.2159	1.24098	0.0327	4.103e-11	++
17:44119320:C:T	rs55893711	T	C	T	0.2406	0.166251	0.9439, 0.9935	1.33e-08	0.8143	0.03616	0.2074	0.241	0.9972	0.0006053	0.7685	0.0768	0.2277	0.2323	-0.2159	0.805816	0.0327	4.103e-11	--
17:44119636:A:C	rs10514898	C	A	C	0.2406	0.166251	0.9439, 0.9935	1.33e-08	0.8143	0.03616	0.2074	0.241	0.9972	0.0006053	0.7685	0.0768	0.2277	0.2323	0.2159	1.24098	0.0327	4.103e-11	++
17:44120442:A:G	rs41374248	G	A	G	0.2406	0.166251	0.94392, 0.99335	1.33e-08	0.8143	0.03616	0.2074	0.241	0.9975	0.0006053	0.7685	0.0768	0.2277	0.2323	0.2159	1.24098	0.0327	4.103e-11	++
17:44120608:A:G	rs79252344	G	A	G	0.2406	0.166251	0.94386, 0.99322	1.33e-08	0.8143	0.03616	0.2074	0.241	0.99746	0.0006053	0.7685	0.0768	0.2277	0.2323	0.2159	1.24098	0.0327	4.103e-11	++
17:44121469:C:T	rs41399444	T	C	T	0.2406	0.166251	0.94393, 0.99335	1.33e-08	0.8143	0.03616	0.2074	0.241	0.99751	0.0006053	0.7685	0.0768	0.2277	0.2323	-0.2159	0.805816	0.0327	4.103e-11	--
17:44121917:C:T	rs77768866	T	C	T	0.2406	0.166251	0.94388, 0.9933	1.33e-08	0.8143	0.03616	0.2074	0.241	0.99747	0.0006053	0.7685	0.0768	0.2277	0.2323	-0.2159	0.805816	0.0327	4.103e-11	--
17:44122484:C:T	rs62063668	T	C	T	0.2406	0.166251	0.94392, 0.99328	1.33e-08	0.8143	0.03616	0.2074	0.241	0.99751	0.0006053	0.7685	0.0768	0.2277	0.2323	-0.2159	0.805816	0.0327	4.103e-11	--
17:44123248:T:C	rs62063670	C	T	C	0.2406	0.166251	0.94386, 0.9933	1.33e-08	0.8143	0.03616	0.2074	0.241	0.9972	0.0006053	0.7685	0.0768	0.2277	0.2323	0.2159	1.24098	0.0327	4.103e-11	++
17:44123685:G:A	rs74571696	A	G	A	0.2406	0.166251	0.94377, 0.9933	1.33e-08	0.8143	0.03616	0.2074	0.241	0.9972	0.0006053	0.7685	0.0768	0.2277	0.2323	-0.2159	0.805816	0.0327	4.103e-11	--
17:44123717:C:T	rs79698033	T	C	T	0.2406	0.166251	0.94377, 0.9933	1.33e-08	0.8143	0.03616	0.2074	0.241	0.9972	0.0006053	0.7685	0.0768	0.2277	0.2323	-0.2159	0.805816	0.0327	4.103e-11	--
17:44124535:T:C	rs79065019	C	T	C	0.2406	0.166251	0.94373, 0.9933	1.33e-08	0.8143	0.03616	0.2074	0.241	0.99747	0.0006053	0.7685	0.0768	0.2277	0.2323	0.2159	1.24098	0.0327	4.103e-11	++
17:44124837:A:G	rs62063671	G	A	G	0.2406	0.166251	0.94383, 0.99326	1.33e-08	0.8143	0.03616	0.2074	0.241	0.99716	0.0006053	0.7685	0.0768	0.2277	0.2323	0.2159	1.24098	0.0327	4.103e-11	++
17:44125066:C:T	rs112578465	T	C	T	0.2406	0.166251	0.94374, 0.99326	1.33e-08	0.8143	0.03616	0.2074	0.241	0.9963	0.0006053	0.7685	0.0768	0.2277	0.2323	-0.2159	0.805816	0.0327	4.103e-11	--
17:44125484:T:G	rs62063673	G	T	G	0.2406	0.166251	0.94389, 0.99331	1.33e-08	0.8143	0.03616	0.2074	0.241	0.9966	0.0006053	0.7685	0.0768	0.2277	0.2323	0.2159	1.24098	0.0327	4.103e-11	++
17:44126218:G:A	rs12150570	A	G	A	0.2406	0.166251	0.94387, 0.99329	1.33e-08	0.8143	0.03616	0.2074	0.241	0.99658	0.0006053	0.7685	0.0768	0.2277	0.2323	-0.2159	0.805816	0.0327	4.103e-11	--
17:44128125:A:C	rs12150447	C	A	C	0.2406	0.166251	0.94367, 0.99327	1.33e-08	0.8143	0.03616	0.2074	0.241	0.99664	0.0006053	0.7685	0.0768	0.2277	0.2323	0.2159	1.24098	0.0327	4.103e-11	++
17:44128407:C:A	rs12150064	A	C	A	0.2406	0.166251	0.94372, 0.99325	1.33e-08	0.8143	0.03616	0.2074	0.241	genotyped	0.0006053	0.7685	0.0768	0.2277	0.2323	-0.2159	0.805816	0.0327	4.103e-11	--
17:44129253:T:C	rs17575423	C	T	C	0.2406	0.166251	0.94371, 0.99326	1.33e-08	0.8143	0.03616	0.2074	0.241	0.99664	0.0006053	0.7685	0.0768	0.2277	0.2323	0.2159	1.24098	0.0327	4.103e-11	++
17:44129800:G:A	rs62063676	A	G	A	0.2406	0.166251	0.94371, 0.99328	1.33e-08	0.8143	0.03616	0.2074	0.241	0.99664	0.0006053	0.7685	0.0768	0.2277	0.2323	-0.2159	0.805816	0.0327	4.103e-11	--
17:44129885:C:T	rs62063677	T	C	T	0.2406	0.166251	0.94379, 0.99333	1.33e-08	0.8143	0.03616	0.2074	0.241	0.99664	0.0006053	0.7685	0.0768	0.2277	0.2323	-0.2159	0.805816	0.0327	4.103e-11	--
17:44130587:T:G	rs79649865	G	T	G	0.2406	0.166251	0.94393, 0.99336	1.33e-08	0.8143	0.03616	0.2074	0.241	0.99664	0.0006053	0.7685	0.0768	0.2277	0.2323	0.2159	1.24098	0.0327	4.103e-11	++
17:44130878:A:G	rs111853996	G	A	G	0.2406	0.166251	0.94379, 0.99334	1.33e-08	0.8143	0.03616	0.2074	0.241	0.99664	0.0006053	0.7685	0.0768	0.2277	0.2323	0.2159	1.24098	0.0327	4.103e-11	++
17:44131022:T:C	rs112074397	C	T	C	0.2406	0.166251	0.94385, 0.9933	1.33e-08	0.8143	0.03616	0.2074	0.241	0.99664	0.0006053	0.7685	0.0768	0.2277	0.2323	0.2159	1.24098	0.0327	4.103e-11	++
17:44131717:G:A	rs62063683	A	G	A	0.2406	0.166251	0.9439, 0.99334	1.33e-08	0.8143	0.03616	0.2074	0.241	0.99592	0.0006053	0.7685	0.0768	0.2277	0.2323	-0.2159	0.805816	0.0327	4.103e-11	--
17:44131798:C:T	rs79180862	T	C	T	0.2406	0.166251	0.94387, 0.99312	1.33e-08	0.8143	0.03616	0.2074	0.241	0.99586	0.0006053	0.7685	0.0768	0.2277	0.2323	-0.2159	0.805816	0.0327	4.103e-11	--
17:44134984:G:A	rs62060768	A	G	A	0.2406	0.249377	0.94366, 0.99007	1.33e-08	0.8144	0.03614	0.2077	0.2412	0.99578	0.0006053	0.7685	0.0768	0.2277	0.2323	-0.2158	0.805896	0.0327	4.113e-11	--
17:44061278:C:T	rs17651549	T	C	T	0.2406	0.332502	0.986, 0.99296	1.34e-08	0.8139	0.03624	0.2059	0.2398	genotyped	0.0006405	0.7695	0.07676	0.2277	0.2323	-0.2161	0.805655	0.0328	4.238e-11	--
17:44089727:G:A	rs733969	A	G	A	0.2406	0.166251	0.94352, 0.98887	1.34e-08	0.8143	0.03615	0.2074	0.241	0.99804	0.0005798	0.7679	0.07675	0.2277	0.2325	-0.2161	0.805655	0.0327	3.918e-11	--
17:44106806:G:A	rs78229689	A	G	A	0.2406	0.166251	0.94324, 0.99336	1.34e-08	0.8143	0.03615	0.2074	0.241	0.99779	0.0006053	0.7685	0.0768	0.2277	0.2323	-0.2159	0.805816	0.0327	4.065e-11	--
17:43659975:T:C	rs2668680	C	T	C	0.1978	7.8362	0.81372, 0.74364	1.35e-08	0.8063	0.0379	0.1812	0.2133	0.82072	6.246e-05	0.731	0.07827	0.1991	0.2128	0.2339	1.26352	0.0341	7.004e-12	++
17:43836920:T:C	rs56013908	C	T	C	0.2396	0.208681	0.99161, 0.99248	1.35e-08	0.814	0.03623	0.2062	0.2401	0.99936	0.0005755	0.7676	0.07681	0.2271	0.2323	0.2165	1.24172	0.0328	3.938e-11	++
17:44032956:G:A	rs62062813	A	G	A	0.2396	0.125209	0.9779, 0.98937	1.35e-08	0.8139	0.03624	0.2062	0.2399	0.9955	0.0005148	0.7663	0.07664	0.2277	0.2329	-0.2169	0.80501	0.0328	3.558e-11	--
17:44100906:A:G	rs62062295	G	A	G	0.2406	0.166251	0.94371, 0.99008	1.35e-08	0.8144	0.03615	0.2074	0.241	0.99815	0.0006053	0.7685	0.0768	0.2277	0.2323	0.2158	1.24085	0.0327	4.151e-11	++
17:44249096:A:C	rs17662889	C	A	C	0.1998	5.45546	0.76913, 0.77572	1.35e-08	0.805	0.03818	0.1771	0.2107	0.93213	0.000313	0.7559	0.07763	0.211	0.2198	0.2292	1.25759	0.0343	2.246e-11	++
17:44259792:G:A	rs2696700	A	G	A	0.2416	1.36589	0.90328, 0.888	1.35e-08	0.8138	0.03628	0.2038	0.2383	genotyped	0.001063	0.7781	0.07665	0.2293	0.2328	-0.2143	0.807106	0.0328	6.421e-11	--
17:44260416:T:C	rs2696702	C	T	C	0.2406	0.955943	0.90328, 0.888	1.35e-08	0.8138	0.03628	0.2038	0.2383	0.98458	0.001063	0.7781	0.07665	0.2293	0.2328	0.2143	1.23899	0.0328	6.421e-11	++
17:44261137:C:T	rs2732587	T	C	T	0.2406	0.955943	0.90326, 0.88795	1.35e-08	0.8138	0.03628	0.2038	0.2383	0.98431	0.001063	0.7781	0.07665	0.2293	0.2328	-0.2143	0.807106	0.0328	6.421e-11	--
17:44261753:T:C	rs2696704	C	T	C	0.2416	1.36589	0.90328, 0.888	1.35e-08	0.8138	0.03628	0.2038	0.2383	0.98433	0.001063	0.7781	0.07665	0.2293	0.2328	0.2143	1.23899	0.0328	6.421e-11	++
17:44263479:T:C	rs62060921	C	T	C	0.2406	0.955943	0.90328, 0.88788	1.35e-08	0.8138	0.03628	0.2038	0.2383	0.98434	0.001063	0.7781	0.07665	0.2293	0.2328	0.2143	1.23899	0.0328	6.421e-11	++
17:44263965:T:C	rs2696705	C	T	C	0.2416	1.36589	0.90323, 0.88786	1.35e-08	0.8138	0.03628	0.2038	0.2383	0.98431	0.001063	0.7781	0.07665	0.2293	0.2328	0.2143	1.23899	0.0328	6.421e-11	++
17:44264045:T:C	rs2696706	C	T	C	0.2406	0.955943	0.90331, 0.88793	1.35e-08	0.8138	0.03628	0.2038	0.2383	0.98434	0.001063	0.7781	0.07665	0.2293	0.2328	0.2143	1.23899	0.0328	6.421e-11	++
17:44264717:A:C	rs2696707	C	A	C	0.2406	0.955943	0.90326, 0.88786	1.35e-08	0.8138	0.03628	0.2038	0.2383	genotyped	0.001063	0.7781	0.07665	0.2293	0.2328	0.2143	1.23899	0.0328	6.421e-11	++
17:44264943:T:C	rs2696708	C	T	C	0.2406	0.955943	0.90326, 0.88786	1.35e-08	0.8138	0.03628	0.2038	0.2383	0.98445	0.001063	0.7781	0.07665	0.2293	0.2328	0.2143	1.23899	0.0328	6.421e-11	++
17:44265328:A:G	rs2532243	G	A	G	0.2406	0.955943	0.90327, 0.88786	1.35e-08	0.8138	0.03628	0.2038	0.2383	genotyped	0.0009346	0.7758	0.0767	0.2293	0.2329	0.2148	1.23961	0.0328	5.79e-11	++
17:44266022:A:G	rs2732589	G	A	G	0.2406	0.955943	0.90326, 0.88786	1.35e-08	0.8138	0.03628	0.2038	0.2383	0.98458	0.0009346	0.7758	0.0767	0.2293	0.2329	0.2148	1.23961	0.0328	5.79e-11	++
17:44266531:G:A	rs2696566	A	G	A	0.2406	0.955943	0.90327, 0.88786	1.35e-08	0.8138	0.03628	0.2038	0.2383	0.98458	0.0009346	0.7758	0.0767	0.2293	0.2329	-0.2148	0.806703	0.0328	5.79e-11	--
17:44267227:A:G	rs2732595	G	A	G	0.2435	2.13552	0.90279, 0.88771	1.35e-08	0.8138	0.03628	0.2038	0.2383	0.98372	0.0008989	0.7752	0.0767	0.2293	0.233	0.2149	1.23974	0.0328	5.625e-11	++
17:44267617:A:G	rs1918788	G	A	G	0.2435	2.13552	0.90316, 0.88784	1.35e-08	0.8138	0.03628	0.2038	0.2383	0.98429	0.0008989	0.7752	0.0767	0.2293	0.233	0.2149	1.23974	0.0328	5.625e-11	++
17:44267863:G:A	rs2696526	A	G	A	0.2425	1.73196	0.90311, 0.88792	1.35e-08	0.8138	0.03628	0.2038	0.2383	0.98429	0.0008989	0.7752	0.0767	0.2293	0.233	-0.2149	0.806622	0.0328	5.625e-11	--
17:44268488:C:T	rs2141298	T	C	T	0.2416	1.36589	0.90321, 0.88784	1.35e-08	0.8138	0.03628	0.2038	0.2383	0.98458	0.0009346	0.7758	0.0767	0.2293	0.2329	-0.2148	0.806703	0.0328	5.79e-11	--
17:44271152:G:A	rs2732658	A	G	A	0.2425	1.73196	0.90302, 0.88775	1.35e-08	0.8138	0.03628	0.2038	0.2383	0.98479	0.0009346	0.7758	0.0767	0.2293	0.2329	-0.2148	0.806703	0.0328	5.79e-11	--
17:44272000:G:A	rs2532235	A	G	A	0.2406	0.955943	0.90324, 0.88786	1.35e-08	0.8138	0.03628	0.2038	0.2383	0.98485	0.0009346	0.7758	0.0767	0.2293	0.2329	-0.2148	0.806703	0.0328	5.79e-11	--
17:44272266:A:G	rs2532234	G	A	G	0.2416	1.36589	0.90317, 0.88778	1.35e-08	0.8138	0.03628	0.2038	0.2383	0.98485	0.0009346	0.7758	0.0767	0.2293	0.2329	0.2148	1.23961	0.0328	5.79e-11	++
17:44272552:C:T	rs17663792	T	C	T	0.2435	2.13552	0.90323, 0.88778	1.35e-08	0.8138	0.03628	0.2038	0.2383	0.98487	0.0009346	0.7758	0.0767	0.2293	0.2329	-0.2148	0.806703	0.0328	5.79e-11	--
17:44272928:C:A	rs2696438	A	C	A	0.2416	1.36589	0.90324, 0.88778	1.35e-08	0.8138	0.03628	0.2038	0.2383	genotyped	0.0009346	0.7758	0.0767	0.2293	0.2329	-0.2148	0.806703	0.0328	5.79e-11	--
17:44273218:C:T	rs2532233	T	C	T	0.2425	1.73196	0.90323, 0.88779	1.35e-08	0.8138	0.03628	0.2038	0.2383	0.98487	0.0009346	0.7758	0.0767	0.2293	0.2329	-0.2148	0.806703	0.0328	5.79e-11	--
17:44273264:G:A	rs2696439	A	G	A	0.2416	1.36589	0.90323, 0.88779	1.35e-08	0.8138	0.03628	0.2038	0.2383	0.98487	0.0009346	0.7758	0.0767	0.2293	0.2329	-0.2148	0.806703	0.0328	5.79e-11	--
17:44275035:T:G	rs2696442	G	T	G	0.2406	0.955943	0.9032, 0.88788	1.35e-08	0.8138	0.03628	0.2038	0.2383	0.98487	0.0009346	0.7758	0.0767	0.2293	0.2329	0.2148	1.23961	0.0328	5.79e-11	++
17:44276330:T:C	rs1918785	C	T	C	0.2425	1.73196	0.90326, 0.8879	1.35e-08	0.8138	0.03628	0.2038	0.2383	0.9849	0.0009346	0.7758	0.0767	0.2293	0.2329	0.2148	1.23961	0.0328	5.79e-11	++
17:43830382:G:A	rs35879086	A	G	A	0.2396	0.250417	0.99136, 0.99223	1.36e-08	0.8141	0.03623	0.2065	0.2402	genotyped	0.0005917	0.768	0.07682	0.2271	0.2321	-0.2163	0.805494	0.0328	4.106e-11	--
17:44027383:A:G	rs62062798	G	A	G	0.2396	0.0417362	0.97641, 0.98725	1.36e-08	0.814	0.03625	0.2058	0.2397	0.99232	0.0004831	0.7653	0.07664	0.2271	0.2323	0.2171	1.24247	0.0328	3.489e-11	++
17:43717803:T:C	rs439558	C	T	C	0.2406	0.249377	0.99266, 0.96721	1.37e-08	0.8145	0.03615	0.2083	0.2412	0.9893	0.0005166	0.7659	0.07683	0.2271	0.2323	0.2163	1.24147	0.0327	3.75e-11	++
17:44039410:A:G	rs111520035	G	A	G	0.2416	0.786424	0.98414, 0.98962	1.37e-08	0.8141	0.03624	0.2059	0.2397	0.99887	0.000558	0.7673	0.07676	0.2271	0.2323	0.2165	1.24172	0.0328	3.968e-11	++
17:44039516:G:T	rs17650872	T	G	T	0.2406	0.374065	0.98385, 0.98906	1.37e-08	0.8141	0.03624	0.2059	0.2397	genotyped	0.000558	0.7673	0.07676	0.2271	0.2323	-0.2165	0.805333	0.0328	3.968e-11	--
17:44039691:A:G	rs17650901	G	A	G	0.2406	0.374065	0.98437, 0.9898	1.37e-08	0.8141	0.03624	0.2059	0.2397	0.99889	0.000558	0.7673	0.07676	0.2271	0.2323	0.2165	1.24172	0.0328	3.968e-11	++
17:44089563:C:T	rs733966	T	C	T	0.2406	0.166251	0.94375, 0.98872	1.37e-08	0.8144	0.03615	0.2074	0.241	0.99818	0.0006053	0.7685	0.0768	0.2277	0.2323	-0.2158	0.805896	0.0327	4.151e-11	--
17:44089690:T:C	rs733967	C	T	C	0.2406	0.166251	0.94373, 0.98896	1.37e-08	0.8144	0.03615	0.2074	0.241	0.99838	0.0006053	0.7685	0.0768	0.2277	0.2323	0.2158	1.24085	0.0327	4.151e-11	++
17:44089715:C:T	rs733968	T	C	T	0.2406	0.166251	0.94376, 0.98897	1.37e-08	0.8144	0.03615	0.2074	0.241	0.9984	0.0006053	0.7685	0.0768	0.2277	0.2323	-0.2158	0.805896	0.0327	4.151e-11	--
17:44089921:C:T	rs4283261	T	C	T	0.2416	0.248344	0.94372, 0.99007	1.37e-08	0.8144	0.03615	0.2074	0.241	0.9984	0.0006053	0.7685	0.0768	0.2277	0.2323	-0.2158	0.805896	0.0327	4.151e-11	--
17:44090148:A:C	rs75666751	C	A	C	0.2406	0.166251	0.94377, 0.99009	1.37e-08	0.8144	0.03615	0.2074	0.241	0.9984	0.0006053	0.7685	0.0768	0.2277	0.2323	0.2158	1.24085	0.0327	4.151e-11	++
17:44090339:T:C	rs747152	C	T	C	0.2406	0.166251	0.94391, 0.99011	1.37e-08	0.8144	0.03615	0.2074	0.241	genotyped	0.0006053	0.7685	0.0768	0.2277	0.2323	0.2158	1.24085	0.0327	4.151e-11	++
17:44090455:T:C	rs12150254	C	T	C	0.2406	0.166251	0.94364, 0.98992	1.37e-08	0.8144	0.03615	0.2074	0.241	genotyped	0.0006053	0.7685	0.0768	0.2277	0.2323	0.2158	1.24085	0.0327	4.151e-11	++
17:44090536:G:A	rs12150506	A	G	A	0.2406	0.166251	0.94355, 0.98998	1.37e-08	0.8144	0.03615	0.2074	0.241	0.99827	0.0006053	0.7685	0.0768	0.2277	0.2323	-0.2158	0.805896	0.0327	4.151e-11	--
17:44090646:A:G	rs12150170	G	A	G	0.2406	0.166251	0.94385, 0.98999	1.37e-08	0.8144	0.03615	0.2074	0.241	0.9983	0.0006053	0.7685	0.0768	0.2277	0.2323	0.2158	1.24085	0.0327	4.151e-11	++
17:44090685:G:T	rs12150515	T	G	T	0.2406	0.166251	0.9438, 0.98992	1.37e-08	0.8144	0.03615	0.2074	0.241	0.99829	0.0006053	0.7685	0.0768	0.2277	0.2323	-0.2158	0.805896	0.0327	4.151e-11	--
17:44090704:A:G	rs62062266	G	A	G	0.2406	0.166251	0.94382, 0.98996	1.37e-08	0.8144	0.03615	0.2074	0.241	0.99828	0.0006053	0.7685	0.0768	0.2277	0.2323	0.2158	1.24085	0.0327	4.151e-11	++
17:44090796:T:C	rs17573858	C	T	C	0.2406	0.166251	0.94381, 0.98998	1.37e-08	0.8144	0.03615	0.2074	0.241	0.99829	0.0006053	0.7685	0.0768	0.2277	0.2323	0.2158	1.24085	0.0327	4.151e-11	++
17:44090854:C:T	rs62062267	T	C	T	0.2406	0.166251	0.94378, 0.98992	1.37e-08	0.8144	0.03615	0.2074	0.241	0.99828	0.0006053	0.7685	0.0768	0.2277	0.2323	-0.2158	0.805896	0.0327	4.151e-11	--
17:44090858:C:T	rs62062268	T	C	T	0.2406	0.166251	0.94378, 0.98992	1.37e-08	0.8144	0.03615	0.2074	0.241	0.99827	0.0006053	0.7685	0.0768	0.2277	0.2323	-0.2158	0.805896	0.0327	4.151e-11	--
17:44091195:T:C	rs62062270	C	T	C	0.2406	0.166251	0.94389, 0.9901	1.37e-08	0.8144	0.03615	0.2074	0.241	0.99835	0.0006053	0.7685	0.0768	0.2277	0.2323	0.2158	1.24085	0.0327	4.151e-11	++
17:44091724:G:A	rs75534191	A	G	A	0.2406	0.166251	0.94386, 0.99015	1.37e-08	0.8144	0.03615	0.2074	0.241	0.99839	0.0006053	0.7685	0.0768	0.2277	0.2323	-0.2158	0.805896	0.0327	4.151e-11	--
17:44092497:T:C	rs12150469	C	T	C	0.2406	0.166251	0.94376, 0.99003	1.37e-08	0.8144	0.03615	0.2074	0.241	0.99832	0.0006053	0.7685	0.0768	0.2277	0.2323	0.2158	1.24085	0.0327	4.151e-11	++
17:44093319:G:A	rs62062274	A	G	A	0.2406	0.166251	0.94366, 0.99007	1.37e-08	0.8144	0.03615	0.2074	0.241	0.99834	0.0006053	0.7685	0.0768	0.2277	0.2323	-0.2158	0.805896	0.0327	4.151e-11	--
17:44093496:A:G	rs62062275	G	A	G	0.2406	0.166251	0.94363, 0.99007	1.37e-08	0.8144	0.03615	0.2074	0.241	0.99834	0.0006053	0.7685	0.0768	0.2277	0.2323	0.2158	1.24085	0.0327	4.151e-11	++
17:44093627:A:G	rs62062276	G	A	G	0.2406	0.166251	0.94385, 0.99011	1.37e-08	0.8144	0.03615	0.2074	0.241	0.99834	0.0006053	0.7685	0.0768	0.2277	0.2323	0.2158	1.24085	0.0327	4.151e-11	++
17:44093860:A:G	rs62062278	G	A	G	0.2406	0.166251	0.94385, 0.99011	1.37e-08	0.8144	0.03615	0.2074	0.241	genotyped	0.0006053	0.7685	0.0768	0.2277	0.2323	0.2158	1.24085	0.0327	4.151e-11	++
17:44094112:A:G	rs62062281	G	A	G	0.2406	0.166251	0.9438, 0.9901	1.37e-08	0.8144	0.03615	0.2074	0.241	0.99834	0.0006053	0.7685	0.0768	0.2277	0.2323	0.2158	1.24085	0.0327	4.151e-11	++
17:44094374:A:G	rs62062282	G	A	G	0.2406	0.166251	0.9438, 0.9901	1.37e-08	0.8144	0.03615	0.2074	0.241	0.99833	0.0006053	0.7685	0.0768	0.2277	0.2323	0.2158	1.24085	0.0327	4.151e-11	++
17:44094471:G:A	rs17652502	A	G	A	0.2416	0.248344	0.94363, 0.99002	1.37e-08	0.8144	0.03615	0.2074	0.241	genotyped	0.0006053	0.7685	0.0768	0.2277	0.2323	-0.2158	0.805896	0.0327	4.151e-11	--
17:44095055:C:A	rs62062283	A	C	A	0.2406	0.166251	0.94371, 0.99009	1.37e-08	0.8144	0.03615	0.2074	0.241	0.99833	0.0006053	0.7685	0.0768	0.2277	0.2323	-0.2158	0.805896	0.0327	4.151e-11	--
17:44095335:C:A	rs111976319	A	C	A	0.2406	0.166251	0.94375, 0.99011	1.37e-08	0.8144	0.03615	0.2074	0.241	0.99832	0.0006053	0.7685	0.0768	0.2277	0.2323	-0.2158	0.805896	0.0327	4.151e-11	--
17:44095570:G:A	rs62062284	A	G	A	0.2406	0.166251	0.94385, 0.99011	1.37e-08	0.8144	0.03615	0.2074	0.241	0.99833	0.0006053	0.7685	0.0768	0.2277	0.2323	-0.2158	0.805896	0.0327	4.151e-11	--
17:44095661:T:G	rs62062285	G	T	G	0.2406	0.166251	0.94371, 0.99009	1.37e-08	0.8144	0.03615	0.2074	0.241	0.99833	0.0006053	0.7685	0.0768	0.2277	0.2323	0.2158	1.24085	0.0327	4.151e-11	++
17:44098862:A:G	rs78590209	G	A	G	0.2386	1.00587	0.94337, 0.98988	1.37e-08	0.8144	0.03615	0.2074	0.241	0.99815	0.0006053	0.7685	0.0768	0.2277	0.2323	0.2158	1.24085	0.0327	4.151e-11	++
17:44099082:C:T	rs17573907	T	C	T	0.2406	0.166251	0.94347, 0.98989	1.37e-08	0.8144	0.03615	0.2074	0.241	genotyped	0.0006053	0.7685	0.0768	0.2277	0.2323	-0.2158	0.805896	0.0327	4.151e-11	--
17:44099669:G:A	rs55726761	A	G	A	0.2406	0.166251	0.94387, 0.99017	1.37e-08	0.8144	0.03615	0.2074	0.241	0.9982	0.0006053	0.7685	0.0768	0.2277	0.2323	-0.2158	0.805896	0.0327	4.151e-11	--
17:44099809:A:C	rs62062292	C	A	C	0.2406	0.166251	0.94395, 0.99019	1.37e-08	0.8144	0.03615	0.2074	0.241	0.99824	0.0006053	0.7685	0.0768	0.2277	0.2323	0.2158	1.24085	0.0327	4.151e-11	++
17:44100553:C:A	rs62062293	A	C	A	0.2406	0.166251	0.94374, 0.99014	1.37e-08	0.8144	0.03615	0.2074	0.241	0.99823	0.0006053	0.7685	0.0768	0.2277	0.2323	-0.2158	0.805896	0.0327	4.151e-11	--
17:44100666:A:C	rs62062294	C	A	C	0.2416	0.248344	0.94375, 0.98999	1.37e-08	0.8144	0.03615	0.2074	0.241	0.99817	0.0006053	0.7685	0.0768	0.2277	0.2323	0.2158	1.24085	0.0327	4.151e-11	++
17:44100916:C:T	rs62062296	T	C	T	0.2406	0.166251	0.9438, 0.9901	1.37e-08	0.8144	0.03615	0.2074	0.241	0.99819	0.0006053	0.7685	0.0768	0.2277	0.2323	-0.2158	0.805896	0.0327	4.151e-11	--
17:44101004:A:G	rs62062297	G	A	G	0.2406	0.166251	0.94379, 0.99368	1.37e-08	0.8144	0.03615	0.2074	0.241	0.99804	0.0006053	0.7685	0.0768	0.2277	0.2323	0.2158	1.24085	0.0327	4.151e-11	++
17:44102604:T:C	rs1052587	C	T	C	0.2406	0.166251	0.94365, 0.99376	1.37e-08	0.8144	0.03615	0.2074	0.241	genotyped	0.0006053	0.7685	0.0768	0.2277	0.2323	0.2158	1.24085	0.0327	4.151e-11	++
17:44102638:A:G	rs1052590	G	A	G	0.2406	0.166251	0.94353, 0.99356	1.37e-08	0.8144	0.03615	0.2074	0.241	0.99807	0.0006053	0.7685	0.0768	0.2277	0.2323	0.2158	1.24085	0.0327	4.151e-11	++
17:44102865:A:C	rs17574040	C	A	C	0.2406	0.166251	0.94363, 0.99368	1.37e-08	0.8144	0.03615	0.2074	0.241	0.99819	0.0006053	0.7685	0.0768	0.2277	0.2323	0.2158	1.24085	0.0327	4.151e-11	++
17:44103296:T:C	rs7687	C	T	C	0.2406	0.166251	0.94381, 0.99387	1.37e-08	0.8144	0.03615	0.2074	0.241	0.99819	0.0006053	0.7685	0.0768	0.2277	0.2323	0.2158	1.24085	0.0327	4.151e-11	++
17:44103616:C:T	rs17652748	T	C	T	0.2406	0.166251	0.94381, 0.99387	1.37e-08	0.8144	0.03615	0.2074	0.241	0.99819	0.0006053	0.7685	0.0768	0.2277	0.2323	-0.2158	0.805896	0.0327	4.151e-11	--
17:44104509:T:C	rs17574228	C	T	C	0.2406	0.166251	0.94381, 0.99385	1.37e-08	0.8144	0.03615	0.2074	0.241	0.99819	0.0006053	0.7685	0.0768	0.2277	0.2323	0.2158	1.24085	0.0327	4.151e-11	++
17:44108100:C:T	rs7350928	T	C	T	0.2406	0.166251	0.94395, 0.99389	1.37e-08	0.8144	0.03615	0.2074	0.241	0.99814	0.0006053	0.7685	0.0768	0.2277	0.2323	-0.2158	0.805896	0.0327	4.151e-11	--
17:44108202:A:G	rs17574361	G	A	G	0.2406	0.166251	0.94395, 0.99389	1.37e-08	0.8144	0.03615	0.2074	0.241	genotyped	0.0006053	0.7685	0.0768	0.2277	0.2323	0.2158	1.24085	0.0327	4.151e-11	++
17:44108355:G:A	rs17652961	A	G	A	0.2406	0.166251	0.94387, 0.99381	1.37e-08	0.8144	0.03615	0.2074	0.241	0.99814	0.0006053	0.7685	0.0768	0.2277	0.2323	-0.2158	0.805896	0.0327	4.151e-11	--
17:44108906:A:G	rs34579536	G	A	G	0.2406	0.166251	0.94395, 0.99389	1.37e-08	0.8144	0.03615	0.2074	0.241	genotyped	0.0006053	0.7685	0.0768	0.2277	0.2323	0.2158	1.24085	0.0327	4.151e-11	++
17:44109248:G:A	rs55881134	A	G	A	0.2406	0.166251	0.94395, 0.99389	1.37e-08	0.8144	0.03615	0.2074	0.241	0.99806	0.0006053	0.7685	0.0768	0.2277	0.2323	-0.2158	0.805896	0.0327	4.151e-11	--
17:44110532:G:A	rs36076725	A	G	A	0.2406	0.166251	0.9439, 0.99386	1.37e-08	0.8144	0.03615	0.2074	0.241	genotyped	0.0006053	0.7685	0.0768	0.2277	0.2323	-0.2158	0.805896	0.0327	4.151e-11	--
17:44110541:G:A	rs35833914	A	G	A	0.2406	0.166251	0.9439, 0.99386	1.37e-08	0.8144	0.03615	0.2074	0.241	0.99799	0.0006053	0.7685	0.0768	0.2277	0.2323	-0.2158	0.805896	0.0327	4.151e-11	--
17:44145860:A:G	rs62060801	G	A	G	0.2406	0.249377	0.94374, 0.98996	1.37e-08	0.8145	0.03614	0.2077	0.2412	0.99588	0.0006053	0.7685	0.0768	0.2277	0.2323	0.2157	1.24073	0.0327	4.199e-11	++
17:44146336:A:C	rs62060802	C	A	C	0.2406	0.249377	0.94375, 0.98997	1.37e-08	0.8145	0.03614	0.2077	0.2412	0.99588	0.0006053	0.7685	0.0768	0.2277	0.2323	0.2157	1.24073	0.0327	4.199e-11	++
17:44146357:T:C	rs75975083	C	T	C	0.2406	0.249377	0.94374, 0.98996	1.37e-08	0.8145	0.03614	0.2077	0.2412	0.99586	0.0006053	0.7685	0.0768	0.2277	0.2323	0.2157	1.24073	0.0327	4.199e-11	++
17:44146451:T:C	rs77950913	C	T	C	0.2406	0.249377	0.94375, 0.98997	1.37e-08	0.8145	0.03614	0.2077	0.2412	0.99588	0.0006053	0.7685	0.0768	0.2277	0.2323	0.2157	1.24073	0.0327	4.199e-11	++
17:44146567:T:C	rs79782347	C	T	C	0.2406	0.249377	0.94375, 0.98997	1.37e-08	0.8145	0.03614	0.2077	0.2412	0.99588	0.0006053	0.7685	0.0768	0.2277	0.2323	0.2157	1.24073	0.0327	4.199e-11	++
17:44147411:G:A	rs56318865	A	G	A	0.2406	0.249377	0.94383, 0.99014	1.37e-08	0.8145	0.03614	0.2077	0.2412	0.99586	0.0006053	0.7685	0.0768	0.2277	0.2323	-0.2157	0.805977	0.0327	4.199e-11	--
17:44147574:G:A	rs55947022	A	G	A	0.2406	0.249377	0.94383, 0.99014	1.37e-08	0.8145	0.03614	0.2077	0.2412	0.99586	0.0006053	0.7685	0.0768	0.2277	0.2323	-0.2157	0.805977	0.0327	4.199e-11	--
17:44147721:C:T	rs56323408	T	C	T	0.2406	0.249377	0.94384, 0.99015	1.37e-08	0.8145	0.03614	0.2077	0.2412	0.99586	0.0006053	0.7685	0.0768	0.2277	0.2323	-0.2157	0.805977	0.0327	4.199e-11	--
17:44148267:C:T	rs55831516	T	C	T	0.2416	0.165563	0.94383, 0.99015	1.37e-08	0.8145	0.03614	0.2077	0.2412	0.99586	0.0006053	0.7685	0.0768	0.2277	0.2323	-0.2157	0.805977	0.0327	4.199e-11	--
17:44148613:G:A	rs62060809	A	G	A	0.2416	0.165563	0.94369, 0.99014	1.37e-08	0.8145	0.03614	0.2077	0.2412	0.99586	0.0006053	0.7685	0.0768	0.2277	0.2323	-0.2157	0.805977	0.0327	4.199e-11	--
17:44148674:A:G	rs62060810	G	A	G	0.2416	0.165563	0.94369, 0.99014	1.37e-08	0.8145	0.03614	0.2077	0.2412	0.99586	0.0006053	0.7685	0.0768	0.2277	0.2323	0.2157	1.24073	0.0327	4.199e-11	++
17:44149297:A:C	rs1117253	C	A	C	0.2406	0.249377	0.94355, 0.99004	1.37e-08	0.8145	0.03614	0.2077	0.2412	genotyped	0.0006053	0.7685	0.0768	0.2277	0.2323	0.2157	1.24073	0.0327	4.199e-11	++
17:44149581:C:T	rs12150628	T	C	T	0.2406	0.249377	0.94369, 0.99014	1.37e-08	0.8145	0.03614	0.2077	0.2412	0.99586	0.0006053	0.7685	0.0768	0.2277	0.2323	-0.2157	0.805977	0.0327	4.199e-11	--
17:44149741:G:A	rs12150611	A	G	A	0.2406	0.249377	0.94369, 0.99014	1.37e-08	0.8145	0.03614	0.2077	0.2412	0.99586	0.0006053	0.7685	0.0768	0.2277	0.2323	-0.2157	0.805977	0.0327	4.199e-11	--
17:44150042:T:C	rs74850776	C	T	C	0.2406	0.249377	0.94369, 0.99014	1.37e-08	0.8145	0.03614	0.2077	0.2412	0.99585	0.0006053	0.7685	0.0768	0.2277	0.2323	0.2157	1.24073	0.0327	4.199e-11	++
17:44150233:G:A	rs974293	A	G	A	0.2406	0.249377	0.94369, 0.99014	1.37e-08	0.8145	0.03614	0.2077	0.2412	genotyped	0.0006053	0.7685	0.0768	0.2277	0.2323	-0.2157	0.805977	0.0327	4.199e-11	--
17:44150464:T:C	rs974292	C	T	C	0.2406	0.249377	0.94354, 0.98994	1.37e-08	0.8145	0.03614	0.2077	0.2412	genotyped	0.0006053	0.7685	0.0768	0.2277	0.2323	0.2157	1.24073	0.0327	4.199e-11	++
17:43658516:C:T	rs1724433	T	C	T	0.1948	8.52156	0.80521, 0.73499	1.38e-08	0.8055	0.0381	0.1797	0.2114	0.8122	0.0001046	0.7397	0.07771	0.1997	0.2128	-0.2328	0.792312	0.0342	1.008e-11	--
17:43686420:A:G	rs440778	G	A	G	0.2406	0	0.97565, 0.89239	1.38e-08	0.8143	0.0362	0.2074	0.2406	0.96984	0.0004933	0.7656	0.07667	0.2266	0.2318	0.2167	1.24197	0.0327	3.618e-11	++
17:43715427:T:C	rs2942166	C	T	C	0.2406	0.249377	0.99289, 0.91144	1.38e-08	0.8145	0.03615	0.2082	0.2412	0.98917	0.0005996	0.7685	0.07673	0.2277	0.2324	0.2157	1.24073	0.0327	4.193e-11	++
17:43831112:G:A	rs62055871	A	G	A	0.2396	0.208681	0.99171, 0.99262	1.38e-08	0.8141	0.03623	0.2063	0.2401	0.99923	0.0005755	0.7676	0.07681	0.2271	0.2323	-0.2164	0.805413	0.0328	4.02e-11	--
17:43832115:A:G	rs55645418	G	A	G	0.2396	0.208681	0.99189, 0.99298	1.38e-08	0.8141	0.03623	0.2063	0.2401	0.99951	0.0005755	0.7676	0.07681	0.2271	0.2323	0.2164	1.2416	0.0328	4.02e-11	++
17:43832618:G:A	rs35282504	A	G	A	0.2396	0.208681	0.99181, 0.99289	1.38e-08	0.8141	0.03623	0.2063	0.2401	genotyped	0.0005755	0.7676	0.07681	0.2271	0.2323	-0.2164	0.805413	0.0328	4.02e-11	--
17:43832864:T:C	rs62055875	C	T	C	0.2396	0.208681	0.99181, 0.99289	1.38e-08	0.8141	0.03623	0.2063	0.2401	0.99951	0.0005755	0.7676	0.07681	0.2271	0.2323	0.2164	1.2416	0.0328	4.02e-11	++
17:43833921:G:A	rs34195569	A	G	A	0.2396	0.208681	0.99191, 0.99305	1.38e-08	0.8141	0.03623	0.2063	0.2401	genotyped	0.0005755	0.7676	0.07681	0.2271	0.2323	-0.2164	0.805413	0.0328	4.02e-11	--
17:43834314:A:G	rs34008514	G	A	G	0.2396	0.208681	0.99191, 0.99305	1.38e-08	0.8141	0.03623	0.2063	0.2401	genotyped	0.0005755	0.7676	0.07681	0.2271	0.2323	0.2164	1.2416	0.0328	4.02e-11	++
17:43834482:G:A	rs12943085	A	G	A	0.2396	0.208681	0.99179, 0.99276	1.38e-08	0.8141	0.03623	0.2063	0.2401	0.99947	0.0005755	0.7676	0.07681	0.2271	0.2323	-0.2164	0.805413	0.0328	4.02e-11	--
17:43834970:C:T	rs7350923	T	C	T	0.2396	0.208681	0.99186, 0.99298	1.38e-08	0.8141	0.03623	0.2063	0.2401	0.9994	0.0005755	0.7676	0.07681	0.2271	0.2323	-0.2164	0.805413	0.0328	4.02e-11	--
17:43835351:T:C	rs11079717	C	T	C	0.2396	0.208681	0.99184, 0.99302	1.38e-08	0.8141	0.03623	0.2063	0.2401	0.99946	0.0005755	0.7676	0.07681	0.2271	0.2323	0.2164	1.2416	0.0328	4.02e-11	++
17:43835854:C:A	rs62055878	A	C	A	0.2396	0.208681	0.9919, 0.99302	1.38e-08	0.8141	0.03623	0.2063	0.2401	0.99949	0.0005755	0.7676	0.07681	0.2271	0.2323	-0.2164	0.805413	0.0328	4.02e-11	--
17:43836673:C:T	rs12948216	T	C	T	0.2396	0.208681	0.99192, 0.99303	1.38e-08	0.8141	0.03623	0.2063	0.2401	0.99951	0.0005755	0.7676	0.07681	0.2271	0.2323	-0.2164	0.805413	0.0328	4.02e-11	--
17:43837115:A:G	rs55747440	G	A	G	0.2396	0.208681	0.99157, 0.9929	1.38e-08	0.8141	0.03623	0.2063	0.2401	0.99915	0.0005944	0.7682	0.07681	0.2271	0.2321	0.2162	1.24135	0.0328	4.14e-11	++
17:43837237:A:G	rs55801356	G	A	G	0.2396	0.208681	0.99158, 0.99263	1.38e-08	0.8141	0.03623	0.2063	0.2401	0.99926	0.0005755	0.7676	0.07681	0.2271	0.2323	0.2164	1.2416	0.0328	4.02e-11	++
17:43837567:C:T	rs62055884	T	C	T	0.2396	0.208681	0.99166, 0.99286	1.38e-08	0.8141	0.03623	0.2063	0.2401	0.99947	0.0005755	0.7676	0.07681	0.2271	0.2323	-0.2164	0.805413	0.0328	4.02e-11	--
17:43837782:A:G	rs79882507	G	A	G	0.2396	0.208681	0.99179, 0.99297	1.38e-08	0.8141	0.03623	0.2063	0.2401	0.99948	0.0005755	0.7676	0.07681	0.2271	0.2323	0.2164	1.2416	0.0328	4.02e-11	++
17:43838014:A:G	rs62055885	G	A	G	0.2396	0.208681	0.99186, 0.99288	1.38e-08	0.8141	0.03623	0.2063	0.2401	0.9992	0.0006273	0.7688	0.07688	0.2271	0.2321	0.2161	1.24123	0.0328	4.308e-11	++
17:43838071:C:T	rs28439278	T	C	T	0.2396	0.208681	0.99191, 0.993	1.38e-08	0.8141	0.03623	0.2063	0.2401	0.99943	0.0005755	0.7676	0.07681	0.2271	0.2323	-0.2164	0.805413	0.0328	4.02e-11	--
17:43838482:G:T	rs12150621	T	G	T	0.2396	0.208681	0.99178, 0.9929	1.38e-08	0.8141	0.03623	0.2063	0.2401	0.99949	0.0005755	0.7676	0.07681	0.2271	0.2323	-0.2164	0.805413	0.0328	4.02e-11	--
17:44017124:G:T	rs62061727	T	G	T	0.2396	0.208681	0.98204, 0.99343	1.38e-08	0.8141	0.03623	0.2063	0.2401	0.9989	0.0005396	0.767	0.07666	0.2277	0.2328	-0.2166	0.805252	0.0328	3.815e-11	--
17:44017180:T:G	rs62061728	G	T	G	0.2396	0.208681	0.98211, 0.99353	1.38e-08	0.8141	0.03623	0.2063	0.2401	0.9989	0.0005396	0.767	0.07666	0.2277	0.2328	0.2166	1.24185	0.0328	3.815e-11	++
17:44017283:A:G	rs62061729	G	A	G	0.2396	0.208681	0.9821, 0.99354	1.38e-08	0.8141	0.03623	0.2063	0.2401	0.99887	0.0005396	0.767	0.07666	0.2277	0.2328	0.2166	1.24185	0.0328	3.815e-11	++
17:44017342:A:G	rs62061730	G	A	G	0.2396	0.208681	0.98199, 0.9935	1.38e-08	0.8141	0.03623	0.2063	0.2401	0.99877	0.0005396	0.767	0.07666	0.2277	0.2328	0.2166	1.24185	0.0328	3.815e-11	++
17:44017666:C:A	rs62061731	A	C	A	0.2396	0.208681	0.98213, 0.99354	1.38e-08	0.8141	0.03623	0.2063	0.2401	0.99882	0.0005148	0.7663	0.07664	0.2277	0.2329	-0.2167	0.805171	0.0328	3.675e-11	--
17:44017941:G:T	rs62061732	T	G	T	0.2396	0.208681	0.98211, 0.99352	1.38e-08	0.8141	0.03623	0.2063	0.2401	0.99882	0.0005148	0.7663	0.07664	0.2277	0.2329	-0.2167	0.805171	0.0328	3.675e-11	--
17:44020282:G:A	rs62062771	A	G	A	0.2396	0.208681	0.98206, 0.99334	1.38e-08	0.8141	0.03623	0.2063	0.2401	0.99875	0.0005148	0.7663	0.07664	0.2277	0.2329	-0.2167	0.805171	0.0328	3.675e-11	--
17:44020314:C:T	rs62062772	T	C	T	0.2396	0.208681	0.98207, 0.99337	1.38e-08	0.8141	0.03623	0.2063	0.2401	0.99882	0.0005148	0.7663	0.07664	0.2277	0.2329	-0.2167	0.805171	0.0328	3.675e-11	--
17:44020545:A:G	rs62062773	G	A	G	0.2396	0.208681	0.98207, 0.99337	1.38e-08	0.8141	0.03623	0.2063	0.2401	0.9989	0.0005148	0.7663	0.07664	0.2277	0.2329	0.2167	1.24197	0.0328	3.675e-11	++
17:44021061:C:T	rs79115768	T	C	T	0.2396	0.208681	0.98206, 0.99341	1.38e-08	0.8141	0.03623	0.2063	0.2401	0.99889	0.0005148	0.7663	0.07664	0.2277	0.2329	-0.2167	0.805171	0.0328	3.675e-11	--
17:44021463:T:C	rs62062774	C	T	C	0.2396	0.208681	0.98202, 0.99333	1.38e-08	0.8141	0.03623	0.2063	0.2401	0.99885	0.0005148	0.7663	0.07664	0.2277	0.2329	0.2167	1.24197	0.0328	3.675e-11	++
17:44022043:A:C	rs62062776	C	A	C	0.2396	0.208681	0.98173, 0.99283	1.38e-08	0.8141	0.03623	0.2063	0.2401	0.99854	0.0005043	0.766	0.07662	0.2277	0.233	0.2168	1.2421	0.0328	3.61e-11	++
17:44022068:G:A	rs62062777	A	G	A	0.2396	0.208681	0.98182, 0.99306	1.38e-08	0.8141	0.03623	0.2063	0.2401	0.99859	0.0005043	0.766	0.07662	0.2277	0.233	-0.2168	0.805091	0.0328	3.61e-11	--
17:44024865:T:C	rs62062787	C	T	C	0.2396	0.208681	0.98146, 0.99289	1.38e-08	0.8141	0.03623	0.2063	0.2401	0.99858	0.0005148	0.7663	0.07664	0.2277	0.2329	0.2167	1.24197	0.0328	3.675e-11	++
17:44025273:G:A	rs62062791	A	G	A	0.2396	0.208681	0.98134, 0.99302	1.38e-08	0.8141	0.03623	0.2063	0.2401	0.9984	0.0005148	0.7663	0.07664	0.2277	0.2329	-0.2167	0.805171	0.0328	3.675e-11	--
17:44025347:T:C	rs62062792	C	T	C	0.2396	0.208681	0.98142, 0.99305	1.38e-08	0.8141	0.03623	0.2063	0.2401	0.99845	0.0005148	0.7663	0.07664	0.2277	0.2329	0.2167	1.24197	0.0328	3.675e-11	++
17:44025650:T:C	rs113395365	C	T	C	0.2396	0.208681	0.98187, 0.99331	1.38e-08	0.8141	0.03623	0.2063	0.2401	0.99886	0.0005148	0.7663	0.07664	0.2277	0.2329	0.2167	1.24197	0.0328	3.675e-11	++
17:44026321:T:C	rs62062793	C	T	C	0.2396	0.208681	0.98183, 0.99324	1.38e-08	0.8141	0.03623	0.2063	0.2401	0.99874	0.0005148	0.7663	0.07664	0.2277	0.2329	0.2167	1.24197	0.0328	3.675e-11	++
17:44026394:A:G	rs62062794	G	A	G	0.2396	0.208681	0.98175, 0.9932	1.38e-08	0.8141	0.03623	0.2063	0.2401	0.99873	0.0005148	0.7663	0.07664	0.2277	0.2329	0.2167	1.24197	0.0328	3.675e-11	++
17:44027090:C:T	rs62062795	T	C	T	0.2396	0.208681	0.98178, 0.99318	1.38e-08	0.8141	0.03623	0.2063	0.2401	0.99872	0.0005148	0.7663	0.07664	0.2277	0.2329	-0.2167	0.805171	0.0328	3.675e-11	--
17:44027316:G:A	rs62062796	A	G	A	0.2396	0.208681	0.98156, 0.99309	1.38e-08	0.8141	0.03623	0.2063	0.2401	0.99864	0.0005148	0.7663	0.07664	0.2277	0.2329	-0.2167	0.805171	0.0328	3.675e-11	--
17:44027521:G:T	rs62062799	T	G	T	0.2396	0.208681	0.98178, 0.99316	1.38e-08	0.8141	0.03623	0.2063	0.2401	0.9986	0.0005148	0.7663	0.07664	0.2277	0.2329	-0.2167	0.805171	0.0328	3.675e-11	--
17:44027753:A:G	rs62062800	G	A	G	0.2396	0.208681	0.98184, 0.99326	1.38e-08	0.8141	0.03623	0.2063	0.2401	0.99886	0.0005148	0.7663	0.07664	0.2277	0.2329	0.2167	1.24197	0.0328	3.675e-11	++
17:44028011:T:G	rs62062801	G	T	G	0.2396	0.208681	0.98184, 0.99319	1.38e-08	0.8141	0.03623	0.2063	0.2401	0.99862	0.0005148	0.7663	0.07664	0.2277	0.2329	0.2167	1.24197	0.0328	3.675e-11	++
17:44125704:C:T	rs12150336	T	C	T	0.2406	0.166251	0.94356, 0.993	1.38e-08	0.8145	0.03615	0.2074	0.241	0.99627	0.0006053	0.7685	0.0768	0.2277	0.2323	-0.2157	0.805977	0.0327	4.237e-11	--
17:43788782:C:T	rs62056928	T	C	T	0.2396	0.33389	0.99431, 0.99089	1.39e-08	0.8143	0.03621	0.2066	0.2404	0.99937	0.0005818	0.7678	0.07681	0.2271	0.2321	-0.2161	0.805655	0.0328	4.155e-11	--
17:44350293:A:G	rs2732711	G	A	G	0.2107	3.22734	0.77974, 0.76708	1.39e-08	0.8081	0.03755	0.1856	0.2175	genotyped	0.0002058	0.7483	0.0781	0.2234	0.2309	0.2275	1.25546	0.0338	1.785e-11	++
17:43804619:C:T	rs56380663	T	C	T	0.2396	0.125209	0.99527, 0.99469	1.4e-08	0.8142	0.03623	0.2063	0.2399	0.99942	0.0005818	0.7678	0.07681	0.2271	0.2321	-0.2162	0.805574	0.0328	4.145e-11	--
17:44033802:T:C	rs17571781	C	T	C	0.2396	0.0417362	0.98059, 0.99146	1.4e-08	0.814	0.03627	0.2059	0.2397	genotyped	0.0005148	0.7663	0.07664	0.2277	0.2329	0.2168	1.2421	0.0328	3.732e-11	++
17:44042868:G:A	rs112415880	A	G	A	0.2406	0.374065	0.98458, 0.99068	1.4e-08	0.8142	0.03623	0.2059	0.2397	0.99807	0.000558	0.7673	0.07676	0.2271	0.2323	-0.2164	0.805413	0.0328	4.014e-11	--
17:44043378:T:C	rs62063291	C	T	C	0.2406	0.374065	0.98471, 0.99068	1.4e-08	0.8142	0.03623	0.2059	0.2397	0.99807	0.000558	0.7673	0.07676	0.2271	0.2323	0.2164	1.2416	0.0328	4.014e-11	++
17:44043636:C:T	rs62063292	T	C	T	0.2406	0.374065	0.98472, 0.99074	1.4e-08	0.8142	0.03623	0.2059	0.2397	0.99807	0.000558	0.7673	0.07676	0.2271	0.2323	-0.2164	0.805413	0.0328	4.014e-11	--
17:44043819:G:A	rs62063293	A	G	A	0.2406	0.374065	0.98472, 0.99074	1.4e-08	0.8142	0.03623	0.2059	0.2397	0.99807	0.000558	0.7673	0.07676	0.2271	0.2323	-0.2164	0.805413	0.0328	4.014e-11	--
17:44044157:G:A	rs62063294	A	G	A	0.2416	0.786424	0.98454, 0.99046	1.4e-08	0.8142	0.03623	0.2059	0.2397	0.99807	0.000558	0.7673	0.07676	0.2271	0.2323	-0.2164	0.805413	0.0328	4.014e-11	--
17:44044431:C:T	rs62063295	T	C	T	0.2406	0.374065	0.98461, 0.99055	1.4e-08	0.8142	0.03623	0.2059	0.2397	0.99807	0.000558	0.7673	0.07676	0.2271	0.2323	-0.2164	0.805413	0.0328	4.014e-11	--
17:44044508:A:C	rs17650991	C	A	C	0.2406	0.374065	0.98472, 0.9908	1.4e-08	0.8142	0.03623	0.2059	0.2397	0.99807	0.000558	0.7673	0.07676	0.2271	0.2323	0.2164	1.2416	0.0328	4.014e-11	++
17:44044940:T:C	rs113857334	C	T	C	0.2406	0.374065	0.98472, 0.99085	1.4e-08	0.8142	0.03623	0.2059	0.2397	0.99807	0.000558	0.7673	0.07676	0.2271	0.2323	0.2164	1.2416	0.0328	4.014e-11	++
17:44045474:A:G	rs77513497	G	A	G	0.2406	0.374065	0.98467, 0.99088	1.4e-08	0.8142	0.03623	0.2059	0.2397	0.99807	0.000558	0.7673	0.07676	0.2271	0.2323	0.2164	1.2416	0.0328	4.014e-11	++
17:44277923:G:A	rs2532225	A	G	A	0.2425	3.46392	0.89186, 0.88733	1.4e-08	0.8129	0.03651	0.201	0.2341	0.98383	0.0008319	0.7738	0.07673	0.2287	0.2328	-0.2162	0.805574	0.033	5.406e-11	--
17:43778406:A:G	rs17688875	G	A	G	0.2396	0.584307	0.99478, 0.99115	1.41e-08	0.8145	0.03618	0.2078	0.241	genotyped	0.0005288	0.7663	0.07681	0.2271	0.2323	0.2163	1.24147	0.0327	3.917e-11	++
17:43784222:T:C	rs62056910	C	T	C	0.2396	0.250417	0.99447, 0.99143	1.41e-08	0.8143	0.03622	0.2066	0.2402	0.99918	0.0005501	0.7669	0.07681	0.2271	0.2323	0.2163	1.24147	0.0328	4.013e-11	++
17:43832367:G:A	rs17426195	A	G	A	0.2396	0.125209	0.98956, 0.98953	1.41e-08	0.8142	0.03624	0.2062	0.2399	genotyped	0.0005755	0.7676	0.07681	0.2271	0.2323	-0.2163	0.805494	0.0328	4.142e-11	--
17:44022632:G:A	rs62062781	A	G	A	0.2396	0.166945	0.98103, 0.99212	1.41e-08	0.8142	0.03623	0.2062	0.24	0.99757	0.0005895	0.7685	0.07662	0.2277	0.2328	-0.2161	0.805655	0.0328	4.167e-11	--
17:43785349:T:C	rs61667602	C	T	C	0.2406	0.0415628	0.99496, 0.99186	1.42e-08	0.8144	0.0362	0.2069	0.2405	0.99924	0.0007057	0.7714	0.07661	0.2282	0.2323	0.2152	1.24011	0.0327	4.86e-11	++
17:43841729:T:C	rs11079723	C	T	C	0.2406	0.207814	0.99157, 0.99273	1.42e-08	0.8142	0.03623	0.2063	0.2401	0.99924	0.000595	0.7681	0.07682	0.2271	0.2321	0.2162	1.24135	0.0328	4.212e-11	++
17:43841912:C:T	rs11079724	T	C	T	0.2396	0.208681	0.9917, 0.99292	1.42e-08	0.8142	0.03623	0.2063	0.2401	0.99938	0.000595	0.7681	0.07682	0.2271	0.2321	-0.2162	0.805574	0.0328	4.212e-11	--
17:44025033:T:C	rs62062789	C	T	C	0.2396	0	0.97645, 0.98791	1.42e-08	0.8142	0.03624	0.2059	0.2396	0.99182	0.0004205	0.7631	0.07667	0.2266	0.2321	0.2174	1.24284	0.0328	3.248e-11	++
17:44025045:C:T	rs62062790	T	C	T	0.2396	0	0.97644, 0.9879	1.42e-08	0.8142	0.03624	0.2059	0.2396	0.99181	0.0004205	0.7631	0.07667	0.2266	0.2321	-0.2174	0.804608	0.0328	3.248e-11	--
17:44049550:G:A	rs17651093	A	G	A	0.2406	0.332502	0.98448, 0.99111	1.42e-08	0.8144	0.03621	0.2061	0.2398	0.99794	0.000558	0.7673	0.07676	0.2271	0.2323	-0.2161	0.805655	0.0327	4.108e-11	--
17:44096486:C:T	rs62062286	T	C	T	0.2406	0.124688	0.94278, 0.98898	1.42e-08	0.8146	0.03615	0.2074	0.2409	0.99762	0.0006053	0.7685	0.0768	0.2277	0.2323	-0.2156	0.806058	0.0327	4.326e-11	--
17:44132269:T:C	rs62063684	C	T	C	0.2406	0.207814	0.9439, 0.98999	1.42e-08	0.8147	0.03614	0.2077	0.2411	0.99596	0.0006053	0.7685	0.0768	0.2277	0.2323	0.2155	1.24048	0.0327	4.377e-11	++
17:44132379:A:G	rs62063685	G	A	G	0.2406	0.207814	0.9439, 0.98999	1.42e-08	0.8147	0.03614	0.2077	0.2411	0.99596	0.0006053	0.7685	0.0768	0.2277	0.2323	0.2155	1.24048	0.0327	4.377e-11	++
17:44132592:A:G	rs62063687	G	A	G	0.2406	0.207814	0.9439, 0.98999	1.42e-08	0.8147	0.03614	0.2077	0.2411	0.99596	0.0006053	0.7685	0.0768	0.2277	0.2323	0.2155	1.24048	0.0327	4.377e-11	++
17:44132887:C:T	rs62060760	T	C	T	0.2406	0.207814	0.94393, 0.99015	1.42e-08	0.8147	0.03614	0.2077	0.2411	0.99598	0.0006053	0.7685	0.0768	0.2277	0.2323	-0.2155	0.806138	0.0327	4.377e-11	--
17:44133162:A:C	rs62060761	C	A	C	0.2406	0.207814	0.94385, 0.99009	1.42e-08	0.8147	0.03614	0.2077	0.2411	0.99598	0.0006053	0.7685	0.0768	0.2277	0.2323	0.2155	1.24048	0.0327	4.377e-11	++
17:44133534:C:T	rs111259120	T	C	T	0.2406	0.207814	0.94393, 0.99015	1.42e-08	0.8147	0.03614	0.2077	0.2411	0.99598	0.0006053	0.7685	0.0768	0.2277	0.2323	-0.2155	0.806138	0.0327	4.377e-11	--
17:44133633:A:G	rs62060764	G	A	G	0.2406	0.207814	0.94393, 0.99015	1.42e-08	0.8147	0.03614	0.2077	0.2411	0.99598	0.0006053	0.7685	0.0768	0.2277	0.2323	0.2155	1.24048	0.0327	4.377e-11	++
17:44133648:A:C	rs62060765	C	A	C	0.2406	0.207814	0.94393, 0.99015	1.42e-08	0.8147	0.03614	0.2077	0.2411	0.99598	0.0006053	0.7685	0.0768	0.2277	0.2323	0.2155	1.24048	0.0327	4.377e-11	++
17:44134095:A:G	rs17575507	G	A	G	0.2406	0.207814	0.94393, 0.99015	1.42e-08	0.8147	0.03614	0.2077	0.2411	genotyped	0.0006053	0.7685	0.0768	0.2277	0.2323	0.2155	1.24048	0.0327	4.377e-11	++
17:44134391:G:T	rs876944	T	G	T	0.2406	0.207814	0.94393, 0.99015	1.42e-08	0.8147	0.03614	0.2077	0.2411	0.99598	0.0006053	0.7685	0.0768	0.2277	0.2323	-0.2155	0.806138	0.0327	4.377e-11	--
17:44134910:G:A	rs62060767	A	G	A	0.2406	0.207814	0.94393, 0.99015	1.42e-08	0.8147	0.03614	0.2077	0.2411	0.99598	0.0006053	0.7685	0.0768	0.2277	0.2323	-0.2155	0.806138	0.0327	4.377e-11	--
17:44135359:T:C	rs1107820	C	T	C	0.2406	0.207814	0.94393, 0.99015	1.42e-08	0.8147	0.03614	0.2077	0.2411	0.99593	0.0006053	0.7685	0.0768	0.2277	0.2323	0.2155	1.24048	0.0327	4.377e-11	++
17:44135827:G:A	rs17575556	A	G	A	0.2416	0.206954	0.94385, 0.99009	1.42e-08	0.8147	0.03614	0.2077	0.2411	genotyped	0.0006053	0.7685	0.0768	0.2277	0.2323	-0.2155	0.806138	0.0327	4.377e-11	--
17:44135985:A:G	rs17653998	G	A	G	0.2406	0.207814	0.94384, 0.99008	1.42e-08	0.8147	0.03614	0.2077	0.2411	0.99593	0.0006053	0.7685	0.0768	0.2277	0.2323	0.2155	1.24048	0.0327	4.377e-11	++
17:44136577:A:C	rs111372048	C	A	C	0.2406	0.207814	0.94369, 0.98995	1.42e-08	0.8147	0.03614	0.2077	0.2411	0.99593	0.0006053	0.7685	0.0768	0.2277	0.2323	0.2155	1.24048	0.0327	4.377e-11	++
17:44136634:G:A	rs62060785	A	G	A	0.2406	0.207814	0.94379, 0.99014	1.42e-08	0.8147	0.03614	0.2077	0.2411	0.99593	0.0006053	0.7685	0.0768	0.2277	0.2323	-0.2155	0.806138	0.0327	4.377e-11	--
17:44136763:C:T	rs62060786	T	C	T	0.2406	0.207814	0.94372, 0.99009	1.42e-08	0.8147	0.03614	0.2077	0.2411	0.99582	0.0006053	0.7685	0.0768	0.2277	0.2323	-0.2155	0.806138	0.0327	4.377e-11	--
17:44136803:G:T	rs62060787	T	G	T	0.2406	0.207814	0.94372, 0.99009	1.42e-08	0.8147	0.03614	0.2077	0.2411	0.99582	0.0006053	0.7685	0.0768	0.2277	0.2323	-0.2155	0.806138	0.0327	4.377e-11	--
17:44137070:A:G	rs41384744	G	A	G	0.2406	0.207814	0.94345, 0.98998	1.42e-08	0.8147	0.03614	0.2077	0.2411	0.9957	0.0006053	0.7685	0.0768	0.2277	0.2323	0.2155	1.24048	0.0327	4.377e-11	++
17:44137311:G:A	rs55690782	A	G	A	0.2406	0.207814	0.94355, 0.98972	1.42e-08	0.8147	0.03614	0.2077	0.2411	0.99559	0.0005692	0.7675	0.07679	0.2277	0.2324	-0.2158	0.805896	0.0327	4.162e-11	--
17:44137925:T:C	rs17654016	C	T	C	0.2406	0.207814	0.94379, 0.99014	1.42e-08	0.8147	0.03614	0.2077	0.2411	genotyped	0.0006053	0.7685	0.0768	0.2277	0.2323	0.2155	1.24048	0.0327	4.377e-11	++
17:44139662:C:T	rs17575683	T	C	T	0.2406	0.207814	0.94378, 0.99014	1.42e-08	0.8147	0.03614	0.2077	0.2411	genotyped	0.0006053	0.7685	0.0768	0.2277	0.2323	-0.2155	0.806138	0.0327	4.377e-11	--
17:44140341:G:A	rs2316953	A	G	A	0.2406	0.207814	0.94379, 0.99012	1.42e-08	0.8147	0.03614	0.2077	0.2411	0.99587	0.0006053	0.7685	0.0768	0.2277	0.2323	-0.2155	0.806138	0.0327	4.377e-11	--
17:44141347:A:G	rs2838	G	A	G	0.2406	0.207814	0.94379, 0.99014	1.42e-08	0.8147	0.03614	0.2077	0.2411	0.99589	0.0006053	0.7685	0.0768	0.2277	0.2323	0.2155	1.24048	0.0327	4.377e-11	++
17:44142427:A:G	rs62060793	G	A	G	0.2406	0.207814	0.94367, 0.98992	1.42e-08	0.8147	0.03614	0.2077	0.2411	0.99588	0.0006053	0.7685	0.0768	0.2277	0.2323	0.2155	1.24048	0.0327	4.377e-11	++
17:44142566:C:T	rs62060794	T	C	T	0.2406	0.207814	0.94377, 0.99012	1.42e-08	0.8147	0.03614	0.2077	0.2411	0.99586	0.0006053	0.7685	0.0768	0.2277	0.2323	-0.2155	0.806138	0.0327	4.377e-11	--
17:44142663:C:T	rs62060795	T	C	T	0.2406	0.207814	0.94379, 0.99007	1.42e-08	0.8147	0.03614	0.2077	0.2411	0.99589	0.0006053	0.7685	0.0768	0.2277	0.2323	-0.2155	0.806138	0.0327	4.377e-11	--
17:44142879:C:T	rs17575773	T	C	T	0.2406	0.207814	0.94379, 0.99007	1.42e-08	0.8147	0.03614	0.2077	0.2411	genotyped	0.0006053	0.7685	0.0768	0.2277	0.2323	-0.2155	0.806138	0.0327	4.377e-11	--
17:44143029:G:T	rs62060796	T	G	T	0.2406	0.207814	0.94377, 0.99011	1.42e-08	0.8147	0.03614	0.2077	0.2411	0.99582	0.0006053	0.7685	0.0768	0.2277	0.2323	-0.2155	0.806138	0.0327	4.377e-11	--
17:44143344:G:A	rs62060797	A	G	A	0.2406	0.207814	0.94379, 0.99014	1.42e-08	0.8147	0.03614	0.2077	0.2411	0.99589	0.0006053	0.7685	0.0768	0.2277	0.2323	-0.2155	0.806138	0.0327	4.377e-11	--
17:44143484:G:A	rs12150344	A	G	A	0.2406	0.207814	0.94379, 0.99014	1.42e-08	0.8147	0.03614	0.2077	0.2411	0.99588	0.0006053	0.7685	0.0768	0.2277	0.2323	-0.2155	0.806138	0.0327	4.377e-11	--
17:44144152:T:C	rs62060798	C	T	C	0.2406	0.207814	0.94379, 0.99014	1.42e-08	0.8147	0.03614	0.2077	0.2411	0.99588	0.0006053	0.7685	0.0768	0.2277	0.2323	0.2155	1.24048	0.0327	4.377e-11	++
17:44144251:G:T	rs62060799	T	G	T	0.2406	0.207814	0.94379, 0.99014	1.42e-08	0.8147	0.03614	0.2077	0.2411	0.99588	0.0006053	0.7685	0.0768	0.2277	0.2323	-0.2155	0.806138	0.0327	4.377e-11	--
17:44144345:A:G	rs17575822	G	A	G	0.2406	0.207814	0.9437, 0.98995	1.42e-08	0.8147	0.03614	0.2077	0.2411	genotyped	0.0006053	0.7685	0.0768	0.2277	0.2323	0.2155	1.24048	0.0327	4.377e-11	++
17:44144387:C:A	rs17575850	A	C	A	0.2406	0.207814	0.9437, 0.98995	1.42e-08	0.8147	0.03614	0.2077	0.2411	0.99588	0.0006053	0.7685	0.0768	0.2277	0.2323	-0.2155	0.806138	0.0327	4.377e-11	--
17:44144634:G:A	rs17659731	A	G	A	0.2406	0.207814	0.94371, 0.98996	1.42e-08	0.8147	0.03614	0.2077	0.2411	genotyped	0.0006053	0.7685	0.0768	0.2277	0.2323	-0.2155	0.806138	0.0327	4.377e-11	--
17:44145373:T:C	rs75641221	C	T	C	0.2406	0.207814	0.94371, 0.98996	1.42e-08	0.8147	0.03614	0.2077	0.2411	0.99588	0.0006053	0.7685	0.0768	0.2277	0.2323	0.2155	1.24048	0.0327	4.377e-11	++
17:44145592:A:G	rs62060800	G	A	G	0.2406	0.207814	0.94384, 0.98997	1.42e-08	0.8147	0.03614	0.2077	0.2411	0.99588	0.0006053	0.7685	0.0768	0.2277	0.2323	0.2155	1.24048	0.0327	4.377e-11	++
17:44016341:G:A	rs62061726	A	G	A	0.2396	0.208681	0.98212, 0.9935	1.43e-08	0.8143	0.03623	0.2063	0.2401	0.99889	0.0005396	0.767	0.07666	0.2277	0.2328	-0.2164	0.805413	0.0328	3.977e-11	--
17:44016462:A:G	rs113537106	G	A	G	0.2396	0.208681	0.98222, 0.99356	1.43e-08	0.8143	0.03623	0.2063	0.2401	0.99891	0.0005396	0.767	0.07666	0.2277	0.2328	0.2164	1.2416	0.0328	3.977e-11	++
17:44023087:G:A	rs62062782	A	G	A	0.2396	0.208681	0.9816, 0.99277	1.43e-08	0.8143	0.03623	0.2063	0.2401	0.99846	0.0005148	0.7663	0.07664	0.2277	0.2329	-0.2165	0.805333	0.0328	3.83e-11	--
17:44023520:T:G	rs62062783	G	T	G	0.2396	0.208681	0.98159, 0.9927	1.43e-08	0.8143	0.03623	0.2063	0.2401	0.99847	0.0005148	0.7663	0.07664	0.2277	0.2329	0.2165	1.24172	0.0328	3.83e-11	++
17:44044985:A:G	rs17572147	G	A	G	0.2406	0.374065	0.98449, 0.99045	1.43e-08	0.8143	0.03623	0.2059	0.2397	0.99763	0.000558	0.7673	0.07676	0.2271	0.2323	0.2163	1.24147	0.0328	4.098e-11	++
17:44351743:G:A	rs2696541	A	G	A	0.2107	2.84765	0.77518, 0.76236	1.43e-08	0.808	0.03761	0.1848	0.2167	genotyped	0.0002303	0.7501	0.07806	0.2234	0.2308	-0.2272	0.796761	0.0339	2.006e-11	--
17:43823125:G:A	rs62054429	A	G	A	0.2396	0.250417	0.99139, 0.99376	1.44e-08	0.8144	0.03623	0.2066	0.2402	0.99939	0.0005818	0.7678	0.07681	0.2271	0.2321	-0.216	0.805735	0.0328	4.32e-11	--
17:43832337:A:G	rs35631660	G	A	G	0.2396	0.125209	0.98958, 0.98961	1.44e-08	0.8143	0.03624	0.2062	0.2399	genotyped	0.0005755	0.7676	0.07681	0.2271	0.2323	0.2162	1.24135	0.0328	4.228e-11	++
17:43833981:A:G	rs34579278	G	A	G	0.2396	0.208681	0.99151, 0.99257	1.44e-08	0.8144	0.03623	0.2063	0.2401	genotyped	0.0005755	0.7676	0.07681	0.2271	0.2323	0.2161	1.24123	0.0328	4.278e-11	++
17:44032768:T:C	rs17571718	C	T	C	0.2396	0.166945	0.98145, 0.9929	1.44e-08	0.8143	0.03624	0.2063	0.24	genotyped	0.0005148	0.7663	0.07664	0.2277	0.2329	0.2165	1.24172	0.0328	3.865e-11	++
17:44032879:A:G	rs78555354	G	A	G	0.2396	0.166945	0.98122, 0.99249	1.44e-08	0.8143	0.03624	0.2063	0.24	0.99874	0.0005148	0.7663	0.07664	0.2277	0.2329	0.2165	1.24172	0.0328	3.865e-11	++
17:44033002:T:C	rs62063262	C	T	C	0.2396	0.166945	0.9811, 0.99235	1.44e-08	0.8143	0.03624	0.2063	0.24	0.99871	0.0005148	0.7663	0.07664	0.2277	0.2329	0.2165	1.24172	0.0328	3.865e-11	++
17:44033488:C:T	rs62063266	T	C	T	0.2396	0.166945	0.97978, 0.99096	1.44e-08	0.8143	0.03624	0.2063	0.24	0.99753	0.0005301	0.7668	0.07665	0.2277	0.2328	-0.2164	0.805413	0.0328	3.967e-11	--
17:44099129:C:A	rs62062290	A	C	A	0.2396	0.542571	0.94355, 0.98969	1.44e-08	0.8147	0.03616	0.2074	0.2409	0.99792	0.0006053	0.7685	0.0768	0.2277	0.2323	-0.2155	0.806138	0.0327	4.457e-11	--
17:44104343:A:C	rs2158257	C	A	C	0.2406	0.124688	0.94375, 0.99382	1.44e-08	0.8147	0.03616	0.2074	0.2409	0.99809	0.0006053	0.7685	0.0768	0.2277	0.2323	0.2155	1.24048	0.0327	4.457e-11	++
17:44364584:C:T	rs2696498	T	C	T	0.2058	3.01263	0.75494, 0.73936	1.44e-08	0.8067	0.03789	0.1813	0.212	0.94247	0.000263	0.7518	0.07818	0.2207	0.2281	-0.2282	0.795965	0.0341	2.186e-11	--
17:43807099:G:A	rs2902661	A	G	A	0.2396	0.208681	0.99532, 0.99489	1.45e-08	0.8144	0.03623	0.2065	0.2401	0.99922	0.0005818	0.7678	0.07681	0.2271	0.2321	-0.216	0.805735	0.0328	4.32e-11	--
17:44040120:C:T	rs55780945	T	C	T	0.2406	0.374065	0.98444, 0.98989	1.45e-08	0.8144	0.03623	0.2059	0.2397	0.99889	0.000558	0.7673	0.07676	0.2271	0.2323	-0.2162	0.805574	0.0328	4.183e-11	--
17:44040823:C:T	rs55711941	T	C	T	0.2406	0.374065	0.98451, 0.98982	1.45e-08	0.8144	0.03623	0.2059	0.2397	0.998	0.000558	0.7673	0.07676	0.2271	0.2323	-0.2162	0.805574	0.0328	4.183e-11	--
17:44041817:A:G	rs112206871	G	A	G	0.2406	0.374065	0.98438, 0.98992	1.45e-08	0.8144	0.03623	0.2059	0.2397	0.99801	0.000558	0.7673	0.07676	0.2271	0.2323	0.2162	1.24135	0.0328	4.183e-11	++
17:44042783:G:A	rs56294117	A	G	A	0.2406	0.374065	0.98462, 0.99068	1.45e-08	0.8144	0.03623	0.2059	0.2397	0.99807	0.000558	0.7673	0.07676	0.2271	0.2323	-0.2162	0.805574	0.0328	4.183e-11	--
17:43840864:G:A	rs77849344	A	G	A	0.2396	0.166945	0.99117, 0.99229	1.46e-08	0.8144	0.03623	0.2063	0.24	0.99892	0.0005755	0.7676	0.07681	0.2271	0.2323	-0.2161	0.805655	0.0328	4.278e-11	--
17:43837091:T:C	rs56168907	C	T	C	0.2396	0.208681	0.99143, 0.99252	1.47e-08	0.8144	0.03624	0.2063	0.2401	0.99884	0.0005944	0.7682	0.07681	0.2271	0.2321	0.2159	1.24098	0.0328	4.445e-11	++
17:44022577:A:C	rs62062779	C	A	C	0.2396	0.0417362	0.97837, 0.98933	1.47e-08	0.8144	0.03624	0.2061	0.2397	0.99509	0.0005895	0.7685	0.07662	0.2277	0.2328	0.2159	1.24098	0.0328	4.382e-11	++
17:44022593:C:T	rs62062780	T	C	T	0.2396	0.0417362	0.97835, 0.9892	1.47e-08	0.8144	0.03624	0.2061	0.2397	0.99495	0.0005895	0.7685	0.07662	0.2277	0.2328	-0.2159	0.805816	0.0328	4.382e-11	--
17:44102933:T:C	rs16940799	C	T	C	0.2406	0.124688	0.94347, 0.9933	1.47e-08	0.8148	0.03615	0.2074	0.2409	genotyped	0.0006247	0.7691	0.07676	0.2277	0.2321	0.2153	1.24023	0.0327	4.614e-11	++
17:43705356:G:A	rs383241	A	G	A	0.2396	0.542571	0.99305, 0.91152	1.48e-08	0.8148	0.03616	0.2079	0.2409	0.98841	0.0005609	0.7673	0.07677	0.2271	0.2323	-0.2157	0.805977	0.0327	4.272e-11	--
17:43705518:A:G	rs376120	G	A	G	0.2396	0.542571	0.99305, 0.91152	1.48e-08	0.8148	0.03616	0.2079	0.2409	0.98841	0.0005609	0.7673	0.07677	0.2271	0.2323	0.2157	1.24073	0.0327	4.272e-11	++
17:43707619:C:A	rs681485	A	C	A	0.2386	0.963956	0.99305, 0.91153	1.48e-08	0.8148	0.03616	0.2079	0.2409	0.98953	0.0005818	0.7678	0.07681	0.2271	0.2321	-0.2156	0.806058	0.0327	4.404e-11	--
17:43707620:G:T	rs594591	T	G	T	0.2396	0.542571	0.99305, 0.91153	1.48e-08	0.8148	0.03616	0.2079	0.2409	0.98953	0.0005818	0.7678	0.07681	0.2271	0.2321	-0.2156	0.806058	0.0327	4.404e-11	--
17:43707951:C:T	rs444071	T	C	T	0.2396	0.542571	0.99297, 0.91146	1.48e-08	0.8148	0.03616	0.2079	0.2409	0.98951	0.0005818	0.7678	0.07681	0.2271	0.2321	-0.2156	0.806058	0.0327	4.404e-11	--
17:43707955:C:A	rs396593	A	C	A	0.2396	0.542571	0.99297, 0.91146	1.48e-08	0.8148	0.03616	0.2079	0.2409	0.98951	0.0005818	0.7678	0.07681	0.2271	0.2321	-0.2156	0.806058	0.0327	4.404e-11	--
17:43709415:C:T	rs436667	T	C	T	0.2396	0.542571	0.99305, 0.91153	1.48e-08	0.8148	0.03616	0.2079	0.2409	0.98953	0.0005818	0.7678	0.07681	0.2271	0.2321	-0.2156	0.806058	0.0327	4.404e-11	--
17:43709867:T:G	rs650927	G	T	G	0.2396	0.542571	0.99291, 0.91143	1.48e-08	0.8148	0.03616	0.2079	0.2409	0.98953	0.0005818	0.7678	0.07681	0.2271	0.2321	0.2156	1.24061	0.0327	4.404e-11	++
17:43709893:A:G	rs671740	G	A	G	0.2396	0.542571	0.99291, 0.91143	1.48e-08	0.8148	0.03616	0.2079	0.2409	0.98953	0.0005818	0.7678	0.07681	0.2271	0.2321	0.2156	1.24061	0.0327	4.404e-11	++
17:43711312:C:T	rs2942170	T	C	T	0.2396	0.542571	0.99281, 0.91143	1.48e-08	0.8148	0.03616	0.2079	0.2409	0.98952	0.0005818	0.7678	0.07681	0.2271	0.2321	-0.2156	0.806058	0.0327	4.404e-11	--
17:43712337:C:T	rs241045	T	C	T	0.2396	0.542571	0.99305, 0.91153	1.48e-08	0.8148	0.03616	0.2079	0.2409	0.98955	0.0005818	0.7678	0.07681	0.2271	0.2321	-0.2156	0.806058	0.0327	4.404e-11	--
17:43712464:G:A	rs241044	A	G	A	0.2396	0.542571	0.99305, 0.91153	1.48e-08	0.8148	0.03616	0.2079	0.2409	genotyped	0.0005818	0.7678	0.07681	0.2271	0.2321	-0.2156	0.806058	0.0327	4.404e-11	--
17:43712657:T:C	rs241042	C	T	C	0.2396	0.542571	0.99305, 0.91153	1.48e-08	0.8148	0.03616	0.2079	0.2409	0.98955	0.0005818	0.7678	0.07681	0.2271	0.2321	0.2156	1.24061	0.0327	4.404e-11	++
17:43713925:A:G	rs241041	G	A	G	0.2396	0.542571	0.99299, 0.91146	1.48e-08	0.8148	0.03616	0.2079	0.2409	0.98957	0.0005818	0.7678	0.07681	0.2271	0.2321	0.2156	1.24061	0.0327	4.404e-11	++
17:43714850:G:A	rs2942168	A	G	A	0.2396	0.542571	0.99305, 0.9118	1.48e-08	0.8148	0.03616	0.2079	0.2409	genotyped	0.0005818	0.7678	0.07681	0.2271	0.2321	-0.2156	0.806058	0.0327	4.404e-11	--
17:43715018:T:C	rs2942167	C	T	C	0.2396	0.542571	0.99305, 0.9118	1.48e-08	0.8148	0.03616	0.2079	0.2409	0.98957	0.0005818	0.7678	0.07681	0.2271	0.2321	0.2156	1.24061	0.0327	4.404e-11	++
17:43715924:A:G	rs117368197	G	A	G	0.2396	0.542571	0.99305, 0.9118	1.48e-08	0.8148	0.03616	0.2079	0.2409	0.98957	0.0005818	0.7678	0.07681	0.2271	0.2321	0.2156	1.24061	0.0327	4.404e-11	++
17:43784994:C:T	rs62056913	T	C	T	0.2396	0.125209	0.99365, 0.98996	1.48e-08	0.8144	0.03625	0.2061	0.2399	0.99803	0.0005224	0.7661	0.07681	0.2266	0.2321	-0.2164	0.805413	0.0328	4.048e-11	--
17:43807113:C:T	rs4609899	T	C	T	0.2396	0.208681	0.99507, 0.9943	1.48e-08	0.8145	0.03622	0.2065	0.2401	0.99892	0.0005818	0.7678	0.07681	0.2271	0.2321	-0.2159	0.805816	0.0328	4.37e-11	--
17:44041101:T:C	rs55709241	C	T	C	0.2406	0.581879	0.9769, 0.98056	1.48e-08	0.8144	0.03625	0.2055	0.2392	0.98907	0.0005871	0.7679	0.07682	0.2271	0.232	0.216	1.2411	0.0328	4.427e-11	++
17:44041107:G:A	rs56280951	A	G	A	0.2406	0.581879	0.97692, 0.98058	1.48e-08	0.8144	0.03625	0.2055	0.2392	0.98911	0.0005871	0.7679	0.07682	0.2271	0.232	-0.216	0.805735	0.0328	4.427e-11	--
17:43804306:T:C	rs62054384	C	T	C	0.2396	0.166945	0.99543, 0.99471	1.49e-08	0.8145	0.03623	0.2063	0.24	0.99914	0.0005869	0.768	0.07679	0.2271	0.2321	0.2159	1.24098	0.0328	4.439e-11	++
17:43823229:T:C	rs76171147	C	T	C	0.2396	0.292154	0.99119, 0.99378	1.49e-08	0.8145	0.03622	0.2066	0.2403	0.99936	0.0005646	0.7673	0.07681	0.2271	0.2323	0.216	1.2411	0.0328	4.265e-11	++
17:43823326:A:G	rs75643244	G	A	G	0.2396	0.292154	0.99119, 0.99378	1.49e-08	0.8145	0.03622	0.2066	0.2403	0.99936	0.0005646	0.7673	0.07681	0.2271	0.2323	0.216	1.2411	0.0328	4.265e-11	++
17:44022319:G:A	rs75839508	A	G	A	0.2396	0.166945	0.98115, 0.99218	1.49e-08	0.8145	0.03623	0.2063	0.24	0.99804	0.000542	0.7671	0.07665	0.2277	0.2328	-0.2161	0.805655	0.0328	4.158e-11	--
17:44022376:C:T	rs75686108	T	C	T	0.2396	0.166945	0.98124, 0.99233	1.49e-08	0.8145	0.03623	0.2063	0.24	0.99783	0.0006203	0.7693	0.07663	0.2277	0.2326	-0.2156	0.806058	0.0328	4.616e-11	--
17:44022528:A:G	rs62062778	G	A	G	0.2396	0.166945	0.98096, 0.99204	1.49e-08	0.8145	0.03623	0.2063	0.24	0.99755	0.0005895	0.7685	0.07662	0.2277	0.2328	0.2158	1.24085	0.0328	4.433e-11	++
17:44131559:C:A	rs62063680	A	C	A	0.2406	0.166251	0.94366, 0.99275	1.49e-08	0.8149	0.03615	0.2074	0.241	0.9964	0.000629	0.7691	0.07678	0.2277	0.2321	-0.2152	0.80638	0.0327	4.725e-11	--
17:44131592:A:G	rs62063681	G	A	G	0.2406	0.166251	0.94381, 0.99279	1.49e-08	0.8149	0.03615	0.2074	0.241	0.99656	0.0006053	0.7685	0.0768	0.2277	0.2323	0.2153	1.24023	0.0327	4.603e-11	++
17:44131622:G:A	rs62063682	A	G	A	0.2406	0.166251	0.94381, 0.99279	1.49e-08	0.8149	0.03615	0.2074	0.241	0.99656	0.0006053	0.7685	0.0768	0.2277	0.2323	-0.2153	0.8063	0.0327	4.603e-11	--
17:43758790:C:T	rs62055702	T	C	T	0.2396	0.459098	0.98822, 0.9847	1.5e-08	0.8149	0.03615	0.2075	0.2407	0.98243	0.0005655	0.7674	0.07679	0.2271	0.2321	-0.2156	0.806058	0.0327	4.357e-11	--
17:43789978:G:A	rs62056933	A	G	A	0.2386	0.544845	0.98944, 0.98582	1.5e-08	0.8144	0.03625	0.2061	0.2399	0.99294	0.000591	0.7681	0.0768	0.2271	0.232	-0.216	0.805735	0.0328	4.456e-11	--
17:43829353:A:G	rs62054442	G	A	G	0.2406	0.166251	0.99135, 0.99386	1.5e-08	0.8146	0.03622	0.2066	0.2402	0.99922	0.0006722	0.7702	0.07676	0.2277	0.2323	0.2153	1.24023	0.0328	4.975e-11	++
17:44037491:A:G	rs17650842	G	A	G	0.2396	0.125209	0.9832, 0.98836	1.5e-08	0.8146	0.03623	0.2062	0.2399	genotyped	0.0004754	0.7647	0.07678	0.2271	0.2325	0.2166	1.24185	0.0328	3.851e-11	++
17:43806015:G:A	rs4401083	A	G	A	0.2396	0.208681	0.99543, 0.99496	1.51e-08	0.8146	0.03622	0.2065	0.2401	0.99931	0.0005818	0.7678	0.07681	0.2271	0.2321	-0.2158	0.805896	0.0328	4.461e-11	--
17:43830640:C:T	rs62055868	T	C	T	0.2396	0.208681	0.99121, 0.99218	1.51e-08	0.8146	0.03622	0.2065	0.2401	0.9993	0.0005755	0.7676	0.07681	0.2271	0.2323	-0.2159	0.805816	0.0328	4.418e-11	--
17:43830685:G:A	rs62055869	A	G	A	0.2396	0.208681	0.99136, 0.99223	1.51e-08	0.8146	0.03622	0.2065	0.2401	0.99928	0.0005755	0.7676	0.07681	0.2271	0.2323	-0.2159	0.805816	0.0328	4.418e-11	--
17:44256655:G:A	rs740708	A	G	A	0.2048	8.30078	0.77917, 0.78	1.51e-08	0.8096	0.03732	0.1902	0.2218	0.93885	0.0009212	0.7732	0.07761	0.2244	0.2285	-0.2199	0.802599	0.0336	6.286e-11	--
17:44133396:G:A	rs62060762	A	G	A	0.2406	0.207814	0.94382, 0.99011	1.52e-08	0.815	0.03614	0.2077	0.2411	0.99581	0.0006397	0.7693	0.0768	0.2277	0.2321	-0.215	0.806541	0.0327	4.841e-11	--
17:44133403:T:C	rs62060763	C	T	C	0.2406	0.207814	0.94381, 0.99011	1.52e-08	0.815	0.03614	0.2077	0.2411	0.99581	0.0006397	0.7693	0.0768	0.2277	0.2321	0.215	1.23986	0.0327	4.841e-11	++
17:43758787:G:A	rs62055701	A	G	A	0.2396	0.459098	0.98798, 0.98467	1.53e-08	0.815	0.03615	0.2075	0.2407	0.98245	0.0005655	0.7674	0.07679	0.2271	0.2321	-0.2155	0.806138	0.0327	4.448e-11	--
17:43782492:A:G	rs17689104	G	A	G	0.2396	0.292154	0.99449, 0.99134	1.53e-08	0.8147	0.03622	0.2066	0.2403	genotyped	0.0005288	0.7663	0.07681	0.2271	0.2323	0.2161	1.24123	0.0328	4.233e-11	++
17:43782558:T:C	rs17689116	C	T	C	0.2396	0.292154	0.99481, 0.99152	1.53e-08	0.8147	0.03622	0.2066	0.2403	0.98729	0.0005288	0.7663	0.07681	0.2271	0.2323	0.2161	1.24123	0.0328	4.233e-11	++
17:43784948:G:T	rs62056912	T	G	T	0.2396	0.250417	0.9944, 0.99111	1.53e-08	0.8147	0.03622	0.2065	0.2402	0.99859	0.0005224	0.7661	0.07681	0.2266	0.2321	-0.2161	0.805655	0.0328	4.192e-11	--
17:43788767:G:A	rs62056927	A	G	A	0.2396	0.292154	0.99484, 0.99156	1.53e-08	0.8147	0.03622	0.2066	0.2403	0.99937	0.0005818	0.7678	0.07681	0.2271	0.2321	-0.2157	0.805977	0.0328	4.554e-11	--
17:43789144:G:A	rs62056929	A	G	A	0.2396	0.292154	0.99485, 0.99155	1.53e-08	0.8147	0.03622	0.2066	0.2403	0.99938	0.0005818	0.7678	0.07681	0.2271	0.2321	-0.2157	0.805977	0.0328	4.554e-11	--
17:43789640:A:C	rs62056930	C	A	C	0.2406	0.0831255	0.99409, 0.99048	1.53e-08	0.8148	0.0362	0.2069	0.2404	0.99722	0.0007119	0.7712	0.07675	0.2277	0.2323	0.2148	1.23961	0.0327	5.336e-11	++
17:44026478:A:G	rs78556223	G	A	G	0.2376	0.757576	0.97575, 0.9877	1.53e-08	0.8145	0.03626	0.2059	0.2394	0.99255	0.0006201	0.7691	0.07669	0.2277	0.232	0.2157	1.24073	0.0328	4.74e-11	++
17:44028045:G:T	rs62062802	T	G	T	0.2396	0.208681	0.9817, 0.993	1.53e-08	0.8147	0.03623	0.2065	0.2401	0.99819	0.0004987	0.7658	0.07664	0.2277	0.233	-0.2162	0.805574	0.0328	4.06e-11	--
17:44033468:G:A	rs62063265	A	G	A	0.2396	0.125209	0.97964, 0.99082	1.53e-08	0.8146	0.03624	0.2063	0.2399	0.99734	0.0005301	0.7668	0.07665	0.2277	0.2328	-0.2161	0.805655	0.0328	4.221e-11	--
17:44074613:A:G	rs62063853	G	A	G	0.2406	0.415628	0.97825, 0.98585	1.53e-08	0.8147	0.03621	0.2059	0.2396	0.99119	0.0006562	0.7699	0.07676	0.2271	0.2319	0.2152	1.24011	0.0327	4.961e-11	++
17:43799048:G:A	rs55896111	A	G	A	0.2396	0.0834725	0.9869, 0.9846	1.55e-08	0.8146	0.03625	0.2059	0.2394	0.98962	0.0006289	0.769	0.07684	0.2271	0.2318	-0.2155	0.806138	0.0328	4.881e-11	--
17:43805525:A:C	rs62054387	C	A	C	0.2396	0.208681	0.99555, 0.99495	1.55e-08	0.8147	0.03622	0.2065	0.2401	0.99951	0.0005818	0.7678	0.07681	0.2271	0.2321	0.2157	1.24073	0.0328	4.554e-11	++
17:43805590:C:T	rs62054388	T	C	T	0.2396	0.208681	0.99549, 0.99479	1.55e-08	0.8147	0.03622	0.2065	0.2401	0.99951	0.0005818	0.7678	0.07681	0.2271	0.2321	-0.2157	0.805977	0.0328	4.554e-11	--
17:43806264:C:T	rs1880752	T	C	T	0.2396	0.208681	0.99567, 0.99511	1.55e-08	0.8147	0.03622	0.2065	0.2401	genotyped	0.0005818	0.7678	0.07681	0.2271	0.2321	-0.2157	0.805977	0.0328	4.554e-11	--
17:43806451:C:T	rs4617909	T	C	T	0.2396	0.208681	0.99564, 0.99502	1.55e-08	0.8147	0.03622	0.2065	0.2401	0.99949	0.0005818	0.7678	0.07681	0.2271	0.2321	-0.2157	0.805977	0.0328	4.554e-11	--
17:43806925:G:A	rs2902662	A	G	A	0.2396	0.208681	0.9958, 0.99511	1.55e-08	0.8147	0.03622	0.2065	0.2401	genotyped	0.0005818	0.7678	0.07681	0.2271	0.2321	-0.2157	0.805977	0.0328	4.554e-11	--
17:43807063:C:T	rs2864087	T	C	T	0.2396	0.208681	0.99579, 0.99511	1.55e-08	0.8147	0.03622	0.2065	0.2401	genotyped	0.0005818	0.7678	0.07681	0.2271	0.2321	-0.2157	0.805977	0.0328	4.554e-11	--
17:43807134:T:C	rs4471726	C	T	C	0.2396	0.166945	0.99508, 0.99425	1.55e-08	0.8148	0.03622	0.2065	0.24	0.99895	0.0005818	0.7678	0.07681	0.2271	0.2321	0.2156	1.24061	0.0328	4.649e-11	++
17:43807485:T:C	rs79226879	C	T	C	0.2396	0.208681	0.99574, 0.99507	1.55e-08	0.8147	0.03622	0.2065	0.2401	0.99949	0.0005818	0.7678	0.07681	0.2271	0.2321	0.2157	1.24073	0.0328	4.554e-11	++
17:43807955:A:C	rs17563599	C	A	C	0.2396	0.208681	0.9958, 0.99511	1.55e-08	0.8147	0.03622	0.2065	0.2401	genotyped	0.0005818	0.7678	0.07681	0.2271	0.2321	0.2157	1.24073	0.0328	4.554e-11	++
17:43808067:G:A	rs17649138	A	G	A	0.2396	0.208681	0.99576, 0.99511	1.55e-08	0.8147	0.03622	0.2065	0.2401	genotyped	0.0005818	0.7678	0.07681	0.2271	0.2321	-0.2157	0.805977	0.0328	4.554e-11	--
17:43808321:G:A	rs62054389	A	G	A	0.2396	0.208681	0.9958, 0.99511	1.55e-08	0.8147	0.03622	0.2065	0.2401	0.99952	0.0005818	0.7678	0.07681	0.2271	0.2321	-0.2157	0.805977	0.0328	4.554e-11	--
17:43808443:A:C	rs62054390	C	A	C	0.2396	0.208681	0.99571, 0.99504	1.55e-08	0.8147	0.03622	0.2065	0.2401	0.99952	0.0005818	0.7678	0.07681	0.2271	0.2321	0.2157	1.24073	0.0328	4.554e-11	++
17:43808763:A:G	rs55947210	G	A	G	0.2396	0.208681	0.99571, 0.99504	1.55e-08	0.8147	0.03622	0.2065	0.2401	0.99952	0.0005818	0.7678	0.07681	0.2271	0.2321	0.2157	1.24073	0.0328	4.554e-11	++
17:43808945:C:T	rs62054392	T	C	T	0.2396	0.208681	0.99565, 0.99517	1.55e-08	0.8147	0.03622	0.2065	0.2401	0.99949	0.0005818	0.7678	0.07681	0.2271	0.2321	-0.2157	0.805977	0.0328	4.554e-11	--
17:43809016:C:T	rs4390635	T	C	T	0.2396	0.208681	0.99565, 0.99517	1.55e-08	0.8147	0.03622	0.2065	0.2401	0.99949	0.0005818	0.7678	0.07681	0.2271	0.2321	-0.2157	0.805977	0.0328	4.554e-11	--
17:43809264:T:G	rs62054393	G	T	G	0.2396	0.208681	0.99555, 0.99517	1.55e-08	0.8147	0.03622	0.2065	0.2401	0.99949	0.0005818	0.7678	0.07681	0.2271	0.2321	0.2157	1.24073	0.0328	4.554e-11	++
17:43809328:A:G	rs75986348	G	A	G	0.2396	0.208681	0.99565, 0.99519	1.55e-08	0.8147	0.03622	0.2065	0.2401	0.99949	0.0005818	0.7678	0.07681	0.2271	0.2321	0.2157	1.24073	0.0328	4.554e-11	++
17:43811060:T:G	rs62054395	G	T	G	0.2396	0.208681	0.99569, 0.99519	1.55e-08	0.8147	0.03622	0.2065	0.2401	0.9995	0.0005818	0.7678	0.07681	0.2271	0.2321	0.2157	1.24073	0.0328	4.554e-11	++
17:43811072:A:G	rs17563683	G	A	G	0.2396	0.208681	0.99554, 0.99507	1.55e-08	0.8147	0.03622	0.2065	0.2401	0.99926	0.0005818	0.7678	0.07681	0.2271	0.2321	0.2157	1.24073	0.0328	4.554e-11	++
17:43811510:T:C	rs62054396	C	T	C	0.2396	0.208681	0.99571, 0.99521	1.55e-08	0.8147	0.03622	0.2065	0.2401	0.99952	0.0005818	0.7678	0.07681	0.2271	0.2321	0.2157	1.24073	0.0328	4.554e-11	++
17:43811673:C:T	rs17563718	T	C	T	0.2396	0.208681	0.9958, 0.99527	1.55e-08	0.8147	0.03622	0.2065	0.2401	genotyped	0.0005818	0.7678	0.07681	0.2271	0.2321	-0.2157	0.805977	0.0328	4.554e-11	--
17:43811792:C:T	rs62054397	T	C	T	0.2396	0.208681	0.9958, 0.99529	1.55e-08	0.8147	0.03622	0.2065	0.2401	0.99952	0.0005818	0.7678	0.07681	0.2271	0.2321	-0.2157	0.805977	0.0328	4.554e-11	--
17:43811950:A:C	rs4569335	C	A	C	0.2396	0.208681	0.9958, 0.99529	1.55e-08	0.8147	0.03622	0.2065	0.2401	0.99952	0.0005818	0.7678	0.07681	0.2271	0.2321	0.2157	1.24073	0.0328	4.554e-11	++
17:43812177:C:T	rs1526125	T	C	T	0.2396	0.208681	0.9958, 0.99529	1.55e-08	0.8147	0.03622	0.2065	0.2401	0.99952	0.0005818	0.7678	0.07681	0.2271	0.2321	-0.2157	0.805977	0.0328	4.554e-11	--
17:43812218:C:T	rs1526126	T	C	T	0.2396	0.208681	0.99564, 0.99495	1.55e-08	0.8147	0.03622	0.2065	0.2401	0.99924	0.0005818	0.7678	0.07681	0.2271	0.2321	-0.2157	0.805977	0.0328	4.554e-11	--
17:43964191:C:A	rs17770186	A	C	A	0.2396	0.208681	0.97957, 0.99697	1.56e-08	0.8147	0.03623	0.2065	0.2401	0.99882	0.0005299	0.7667	0.07665	0.2277	0.2329	-0.216	0.805735	0.0328	4.25e-11	--
17:43798015:A:C	rs56323722	C	A	C	0.2396	0.166945	0.99549, 0.99366	1.57e-08	0.8148	0.03622	0.2065	0.24	0.99943	0.0005682	0.7675	0.07677	0.2271	0.2323	0.2157	1.24073	0.0328	4.554e-11	++
17:43821685:C:A	rs74464991	A	C	A	0.2396	0.250417	0.99153, 0.99391	1.57e-08	0.8148	0.03622	0.2066	0.2402	0.99951	0.0005818	0.7678	0.07681	0.2271	0.2321	-0.2156	0.806058	0.0328	4.649e-11	--
17:43822398:T:C	rs2004260	C	T	C	0.2396	0.250417	0.99146, 0.99389	1.57e-08	0.8148	0.03622	0.2066	0.2402	0.99947	0.0005818	0.7678	0.07681	0.2271	0.2321	0.2156	1.24061	0.0328	4.649e-11	++
17:43822511:G:A	rs62054428	A	G	A	0.2396	0.250417	0.99132, 0.99382	1.57e-08	0.8148	0.03622	0.2066	0.2402	0.99942	0.0005818	0.7678	0.07681	0.2271	0.2321	-0.2156	0.806058	0.0328	4.649e-11	--
17:43823880:C:T	rs62054431	T	C	T	0.2396	0.250417	0.9915, 0.99391	1.57e-08	0.8148	0.03622	0.2066	0.2402	0.99952	0.0005818	0.7678	0.07681	0.2271	0.2321	-0.2156	0.806058	0.0328	4.649e-11	--
17:43823889:C:A	rs62054432	A	C	A	0.2396	0.250417	0.9915, 0.99391	1.57e-08	0.8148	0.03622	0.2066	0.2402	0.99952	0.0005818	0.7678	0.07681	0.2271	0.2321	-0.2156	0.806058	0.0328	4.649e-11	--
17:43824201:G:A	rs111497072	A	G	A	0.2396	0.250417	0.9915, 0.99391	1.57e-08	0.8148	0.03622	0.2066	0.2402	0.99952	0.0005818	0.7678	0.07681	0.2271	0.2321	-0.2156	0.806058	0.0328	4.649e-11	--
17:43824348:T:C	rs62054433	C	T	C	0.2396	0.250417	0.9915, 0.99391	1.57e-08	0.8148	0.03622	0.2066	0.2402	0.99952	0.0005818	0.7678	0.07681	0.2271	0.2321	0.2156	1.24061	0.0328	4.649e-11	++
17:43824382:T:G	rs62054434	G	T	G	0.2396	0.250417	0.9915, 0.99391	1.57e-08	0.8148	0.03622	0.2066	0.2402	0.99952	0.0005818	0.7678	0.07681	0.2271	0.2321	0.2156	1.24061	0.0328	4.649e-11	++
17:43824848:A:G	rs12150683	G	A	G	0.2396	0.250417	0.9915, 0.99391	1.57e-08	0.8148	0.03622	0.2066	0.2402	0.99952	0.0005818	0.7678	0.07681	0.2271	0.2321	0.2156	1.24061	0.0328	4.649e-11	++
17:43824908:C:T	rs12150332	T	C	T	0.2396	0.250417	0.9915, 0.99391	1.57e-08	0.8148	0.03622	0.2066	0.2402	genotyped	0.0005818	0.7678	0.07681	0.2271	0.2321	-0.2156	0.806058	0.0328	4.649e-11	--
17:43825478:G:A	rs75715199	A	G	A	0.2396	0.250417	0.9915, 0.9939	1.57e-08	0.8148	0.03622	0.2066	0.2402	0.99952	0.0005818	0.7678	0.07681	0.2271	0.2321	-0.2156	0.806058	0.0328	4.649e-11	--
17:43825711:A:C	rs62054438	C	A	C	0.2396	0.250417	0.9915, 0.9939	1.57e-08	0.8148	0.03622	0.2066	0.2402	0.99952	0.0005818	0.7678	0.07681	0.2271	0.2321	0.2156	1.24061	0.0328	4.649e-11	++
17:43825725:G:T	rs62054439	T	G	T	0.2396	0.250417	0.9915, 0.9939	1.57e-08	0.8148	0.03622	0.2066	0.2402	0.99952	0.0005818	0.7678	0.07681	0.2271	0.2321	-0.2156	0.806058	0.0328	4.649e-11	--
17:43825912:A:G	rs17334797	G	A	G	0.2396	0.250417	0.9915, 0.9939	1.57e-08	0.8148	0.03622	0.2066	0.2402	0.99952	0.0005818	0.7678	0.07681	0.2271	0.2321	0.2156	1.24061	0.0328	4.649e-11	++
17:43826305:G:A	rs12150658	A	G	A	0.2396	0.250417	0.99131, 0.99362	1.57e-08	0.8148	0.03622	0.2066	0.2402	0.9994	0.0005818	0.7678	0.07681	0.2271	0.2321	-0.2156	0.806058	0.0328	4.649e-11	--
17:43826351:A:G	rs12150363	G	A	G	0.2396	0.250417	0.99144, 0.99387	1.57e-08	0.8148	0.03622	0.2066	0.2402	genotyped	0.0005818	0.7678	0.07681	0.2271	0.2321	0.2156	1.24061	0.0328	4.649e-11	++
17:43826637:G:A	rs12150672	A	G	A	0.2396	0.250417	0.9915, 0.99391	1.57e-08	0.8148	0.03622	0.2066	0.2402	0.99952	0.0005818	0.7678	0.07681	0.2271	0.2321	-0.2156	0.806058	0.0328	4.649e-11	--
17:43827209:G:A	rs17334894	A	G	A	0.2396	0.250417	0.99144, 0.99382	1.57e-08	0.8148	0.03622	0.2066	0.2402	0.99952	0.0005818	0.7678	0.07681	0.2271	0.2321	-0.2156	0.806058	0.0328	4.649e-11	--
17:43827431:A:G	rs12150451	G	A	G	0.2396	0.250417	0.99122, 0.99373	1.57e-08	0.8148	0.03622	0.2066	0.2402	0.99921	0.0005818	0.7678	0.07681	0.2271	0.2321	0.2156	1.24061	0.0328	4.649e-11	++
17:43827508:A:G	rs12150455	G	A	G	0.2396	0.250417	0.99136, 0.99359	1.57e-08	0.8148	0.03622	0.2066	0.2402	genotyped	0.0005818	0.7678	0.07681	0.2271	0.2321	0.2156	1.24061	0.0328	4.649e-11	++
17:43828617:G:A	rs17334944	A	G	A	0.2406	0.166251	0.99154, 0.99406	1.57e-08	0.8148	0.03622	0.2066	0.2402	0.99951	0.0005818	0.7678	0.07681	0.2271	0.2321	-0.2156	0.806058	0.0328	4.649e-11	--
17:43828698:C:T	rs17426064	T	C	T	0.2396	0.250417	0.99159, 0.99407	1.57e-08	0.8148	0.03622	0.2066	0.2402	0.99951	0.0005818	0.7678	0.07681	0.2271	0.2321	-0.2156	0.806058	0.0328	4.649e-11	--
17:44083323:C:T	rs17652337	T	C	T	0.2416	0.0413907	0.94273, 0.9831	1.57e-08	0.8151	0.03616	0.2075	0.2415	0.99416	0.0007136	0.7713	0.07673	0.2277	0.2323	-0.2145	0.806945	0.0327	5.485e-11	--
17:43671099:C:A	rs2668643	A	C	A	0.2356	1.91002	0.98066, 0.90002	1.58e-08	0.8149	0.0362	0.2077	0.2401	0.97714	0.001061	0.7783	0.07654	0.2277	0.231	-0.2131	0.808075	0.0327	7.434e-11	--
17:43781426:T:C	rs62056879	C	T	C	0.2396	0.33389	0.99474, 0.99168	1.58e-08	0.8149	0.03621	0.2067	0.2404	0.98732	0.0005288	0.7663	0.07681	0.2271	0.2323	0.2159	1.24098	0.0328	4.372e-11	++
17:43781778:A:G	rs17762361	G	A	G	0.2396	0.33389	0.99476, 0.99168	1.58e-08	0.8149	0.03621	0.2067	0.2404	genotyped	0.0005288	0.7663	0.07681	0.2271	0.2323	0.2159	1.24098	0.0328	4.372e-11	++
17:43784624:T:C	rs62056911	C	T	C	0.2396	0.250417	0.99505, 0.99208	1.58e-08	0.8148	0.03622	0.2066	0.2402	0.9995	0.0005818	0.7678	0.07681	0.2271	0.2321	0.2156	1.24061	0.0328	4.649e-11	++
17:43785808:T:C	rs17689218	C	T	C	0.2396	0.250417	0.99504, 0.99195	1.58e-08	0.8148	0.03622	0.2066	0.2402	0.99952	0.0005818	0.7678	0.07681	0.2271	0.2321	0.2156	1.24061	0.0328	4.649e-11	++
17:43785938:C:T	rs62056916	T	C	T	0.2396	0.250417	0.99504, 0.99195	1.58e-08	0.8148	0.03622	0.2066	0.2402	0.99952	0.0005818	0.7678	0.07681	0.2271	0.2321	-0.2156	0.806058	0.0328	4.649e-11	--
17:43786013:G:T	rs62056917	T	G	T	0.2396	0.250417	0.99503, 0.99195	1.58e-08	0.8148	0.03622	0.2066	0.2402	0.99952	0.0005818	0.7678	0.07681	0.2271	0.2321	-0.2156	0.806058	0.0328	4.649e-11	--
17:43787130:T:C	rs17762535	C	T	C	0.2396	0.250417	0.9951, 0.992	1.58e-08	0.8148	0.03622	0.2066	0.2402	0.99951	0.0005818	0.7678	0.07681	0.2271	0.2321	0.2156	1.24061	0.0328	4.649e-11	++
17:43787226:G:A	rs62056920	A	G	A	0.2396	0.250417	0.99422, 0.99127	1.58e-08	0.8148	0.03622	0.2066	0.2402	0.9995	0.0005818	0.7678	0.07681	0.2271	0.2321	-0.2156	0.806058	0.0328	4.649e-11	--
17:43787306:T:C	rs62056921	C	T	C	0.2396	0.250417	0.99423, 0.99136	1.58e-08	0.8148	0.03622	0.2066	0.2402	0.99951	0.0005818	0.7678	0.07681	0.2271	0.2321	0.2156	1.24061	0.0328	4.649e-11	++
17:43788419:C:A	rs56397077	A	C	A	0.2396	0.250417	0.9951, 0.992	1.58e-08	0.8148	0.03622	0.2066	0.2402	0.99951	0.0005818	0.7678	0.07681	0.2271	0.2321	-0.2156	0.806058	0.0328	4.649e-11	--
17:43788649:T:C	rs62056925	C	T	C	0.2396	0.250417	0.99451, 0.99188	1.58e-08	0.8148	0.03622	0.2066	0.2402	0.99948	0.0005818	0.7678	0.07681	0.2271	0.2321	0.2156	1.24061	0.0328	4.649e-11	++
17:44072984:A:G	rs112572874	G	A	G	0.2406	0.332502	0.98215, 0.98931	1.58e-08	0.8152	0.03615	0.2077	0.2414	0.99512	0.0005902	0.7686	0.07661	0.2282	0.2333	0.215	1.23986	0.0327	4.781e-11	++
17:43790401:A:G	rs79322350	G	A	G	0.2396	0.250417	0.9949, 0.99372	1.59e-08	0.8149	0.03622	0.2066	0.2402	0.99944	0.0005818	0.7678	0.07681	0.2271	0.2321	0.2155	1.24048	0.0328	4.746e-11	++
17:43790446:A:G	rs62056935	G	A	G	0.2396	0.250417	0.99508, 0.99396	1.59e-08	0.8149	0.03622	0.2066	0.2402	0.99951	0.0005818	0.7678	0.07681	0.2271	0.2321	0.2155	1.24048	0.0328	4.746e-11	++
17:43790649:C:A	rs75076131	A	C	A	0.2396	0.250417	0.99508, 0.99396	1.59e-08	0.8149	0.03622	0.2066	0.2402	0.99951	0.0005818	0.7678	0.07681	0.2271	0.2321	-0.2155	0.806138	0.0328	4.746e-11	--
17:43791181:A:C	rs62056937	C	A	C	0.2396	0.250417	0.99518, 0.99396	1.59e-08	0.8149	0.03622	0.2066	0.2402	0.99951	0.0005818	0.7678	0.07681	0.2271	0.2321	0.2155	1.24048	0.0328	4.746e-11	++
17:43791332:T:C	rs62056939	C	T	C	0.2396	0.250417	0.99515, 0.99393	1.59e-08	0.8149	0.03622	0.2066	0.2402	0.99942	0.0005818	0.7678	0.07681	0.2271	0.2321	0.2155	1.24048	0.0328	4.746e-11	++
17:43791405:C:A	rs78803763	A	C	A	0.2396	0.250417	0.99506, 0.99393	1.59e-08	0.8149	0.03622	0.2066	0.2402	0.99942	0.0005818	0.7678	0.07681	0.2271	0.2321	-0.2155	0.806138	0.0328	4.746e-11	--
17:43791429:G:A	rs77387379	A	G	A	0.2396	0.250417	0.99506, 0.99393	1.59e-08	0.8149	0.03622	0.2066	0.2402	0.99942	0.0005818	0.7678	0.07681	0.2271	0.2321	-0.2155	0.806138	0.0328	4.746e-11	--
17:43791468:T:C	rs75990322	C	T	C	0.2396	0.250417	0.99507, 0.99394	1.59e-08	0.8149	0.03622	0.2066	0.2402	0.99944	0.0005818	0.7678	0.07681	0.2271	0.2321	0.2155	1.24048	0.0328	4.746e-11	++
17:43791610:T:C	rs113661667	C	T	C	0.2396	0.250417	0.99518, 0.99396	1.59e-08	0.8149	0.03622	0.2066	0.2402	0.99951	0.0005818	0.7678	0.07681	0.2271	0.2321	0.2155	1.24048	0.0328	4.746e-11	++
17:43791652:G:A	rs74579538	A	G	A	0.2396	0.250417	0.99518, 0.99396	1.59e-08	0.8149	0.03622	0.2066	0.2402	0.99951	0.0005818	0.7678	0.07681	0.2271	0.2321	-0.2155	0.806138	0.0328	4.746e-11	--
17:43792252:C:A	rs55973918	A	C	A	0.2396	0.250417	0.99515, 0.99393	1.59e-08	0.8149	0.03622	0.2066	0.2402	0.99948	0.0005818	0.7678	0.07681	0.2271	0.2321	-0.2155	0.806138	0.0328	4.746e-11	--
17:43792326:C:T	rs56220242	T	C	T	0.2396	0.250417	0.99467, 0.99319	1.59e-08	0.8149	0.03622	0.2066	0.2402	0.99906	0.0005351	0.7666	0.07677	0.2266	0.2321	-0.2158	0.805896	0.0328	4.449e-11	--
17:43792358:A:G	rs56160448	G	A	G	0.2396	0.250417	0.9946, 0.99314	1.59e-08	0.8149	0.03622	0.2066	0.2402	0.99889	0.0005351	0.7666	0.07677	0.2266	0.2321	0.2158	1.24085	0.0328	4.449e-11	++
17:43792586:A:C	rs1880749	C	A	C	0.2396	0.250417	0.99483, 0.99344	1.59e-08	0.8149	0.03622	0.2066	0.2402	0.99933	0.0005818	0.7678	0.07681	0.2271	0.2321	0.2155	1.24048	0.0328	4.746e-11	++
17:43792895:T:G	rs1568951	G	T	G	0.2396	0.250417	0.99473, 0.99335	1.59e-08	0.8149	0.03622	0.2066	0.2402	0.99934	0.0005818	0.7678	0.07681	0.2271	0.2321	0.2155	1.24048	0.0328	4.746e-11	++
17:43792896:T:C	rs1568950	C	T	C	0.2396	0.250417	0.99473, 0.99335	1.59e-08	0.8149	0.03622	0.2066	0.2402	0.99934	0.0005818	0.7678	0.07681	0.2271	0.2321	0.2155	1.24048	0.0328	4.746e-11	++
17:43792975:G:A	rs1568949	A	G	A	0.2406	0.166251	0.9951, 0.9939	1.59e-08	0.8149	0.03622	0.2066	0.2402	0.9995	0.0005818	0.7678	0.07681	0.2271	0.2321	-0.2155	0.806138	0.0328	4.746e-11	--
17:44141732:G:A	rs12150127	A	G	A	0.2406	0.207814	0.94373, 0.98976	1.59e-08	0.8152	0.03614	0.2077	0.2411	genotyped	0.0006053	0.7685	0.0768	0.2277	0.2323	-0.215	0.806541	0.0327	4.853e-11	--
17:44142121:G:A	rs76307183	A	G	A	0.2406	0.207814	0.9437, 0.98963	1.59e-08	0.8152	0.03614	0.2077	0.2411	0.99588	0.0006053	0.7685	0.0768	0.2277	0.2323	-0.215	0.806541	0.0327	4.853e-11	--
17:44027366:T:G	rs62062797	G	T	G	0.2396	0.0417362	0.97672, 0.98729	1.6e-08	0.8148	0.03624	0.2059	0.2397	0.99235	0.0004831	0.7653	0.07664	0.2271	0.2323	0.2163	1.24147	0.0328	4.08e-11	++
17:43799052:A:G	rs55787734	G	A	G	0.2396	0	0.98906, 0.98743	1.61e-08	0.8149	0.03624	0.2062	0.2396	0.9926	0.0006042	0.7684	0.07682	0.2271	0.232	0.2154	1.24036	0.0328	4.983e-11	++
17:44010405:A:G	rs62061713	G	A	G	0.2396	0.250417	0.98288, 0.9938	1.61e-08	0.8149	0.03623	0.2066	0.2402	0.99885	0.0005396	0.767	0.07666	0.2277	0.2328	0.2158	1.24085	0.0328	4.501e-11	++
17:44010452:C:A	rs62061714	A	C	A	0.2396	0.250417	0.98288, 0.9938	1.61e-08	0.8149	0.03623	0.2066	0.2402	0.99885	0.0005396	0.767	0.07666	0.2277	0.2328	-0.2158	0.805896	0.0328	4.501e-11	--
17:44074619:G:A	rs62063854	A	G	A	0.2406	0.415628	0.9782, 0.98586	1.61e-08	0.815	0.03621	0.2059	0.2396	0.99101	0.0006562	0.7699	0.07676	0.2271	0.2319	-0.2149	0.806622	0.0327	5.277e-11	--
17:44098967:G:A	rs17652520	A	G	A	0.2435	0.616016	0.93098, 0.97362	1.61e-08	0.8155	0.03611	0.2081	0.242	0.98233	0.0005612	0.7675	0.07671	0.2282	0.233	-0.215	0.806541	0.0327	4.722e-11	--
17:44207887:C:T	rs10514904	T	C	T	0.2406	0.290939	0.92617, 0.95402	1.61e-08	0.8154	0.03612	0.2082	0.2413	0.97689	0.0005658	0.7675	0.07675	0.2287	0.2333	-0.2151	0.806461	0.0327	4.696e-11	--
17:43838919:G:A	rs62055889	A	G	A	0.2396	0.166945	0.99154, 0.99255	1.62e-08	0.8149	0.03623	0.2063	0.24	0.99936	0.0005755	0.7676	0.07681	0.2271	0.2323	-0.2156	0.806058	0.0328	4.743e-11	--
17:44042361:T:C	rs56226437	C	T	C	0.2406	0.498753	0.97944, 0.98481	1.62e-08	0.8149	0.03625	0.2058	0.2394	0.9928	0.0006122	0.7688	0.07672	0.2271	0.232	0.2153	1.24023	0.0328	5.049e-11	++
17:44042366:G:A	rs55907036	A	G	A	0.2406	0.498753	0.97966, 0.98495	1.62e-08	0.8149	0.03625	0.2058	0.2394	0.99302	0.0006122	0.7688	0.07672	0.2271	0.232	-0.2153	0.8063	0.0328	5.049e-11	--
17:44276013:G:A	rs1918784	A	G	A	0.2406	0.955943	0.90329, 0.88792	1.63e-08	0.8148	0.03627	0.2039	0.2383	0.9849	0.0007976	0.7731	0.07675	0.2287	0.2329	-0.2144	0.807026	0.0328	6.229e-11	--
17:43793342:A:G	rs1105570	G	A	G	0.2396	0.166945	0.99556, 0.99383	1.64e-08	0.815	0.03622	0.2065	0.24	0.9995	0.0005818	0.7678	0.07681	0.2271	0.2321	0.2154	1.24036	0.0328	4.845e-11	++
17:43793388:C:T	rs1105569	T	C	T	0.2396	0.166945	0.99541, 0.99373	1.64e-08	0.815	0.03622	0.2065	0.24	0.9995	0.0005818	0.7678	0.07681	0.2271	0.2321	-0.2154	0.806219	0.0328	4.845e-11	--
17:43793665:A:G	rs7502937	G	A	G	0.2396	0.166945	0.99556, 0.99386	1.64e-08	0.815	0.03622	0.2065	0.24	0.99931	0.0005679	0.7675	0.07679	0.2271	0.2323	0.2155	1.24048	0.0328	4.76e-11	++
17:43793828:G:A	rs4479288	A	G	A	0.2406	0.249377	0.99477, 0.99321	1.64e-08	0.815	0.03622	0.2065	0.24	0.99877	0.0005679	0.7675	0.07679	0.2271	0.2323	-0.2155	0.806138	0.0328	4.76e-11	--
17:43793951:G:A	rs4479289	A	G	A	0.2396	0.166945	0.99551, 0.99365	1.64e-08	0.815	0.03622	0.2065	0.24	0.9993	0.0005679	0.7675	0.07679	0.2271	0.2323	-0.2155	0.806138	0.0328	4.76e-11	--
17:43794182:G:A	rs4609898	A	G	A	0.2396	0.166945	0.99541, 0.99355	1.64e-08	0.815	0.03622	0.2065	0.24	0.99923	0.0005679	0.7675	0.07679	0.2271	0.2323	-0.2155	0.806138	0.0328	4.76e-11	--
17:43794286:C:T	rs75310534	T	C	T	0.2396	0.166945	0.99552, 0.99371	1.64e-08	0.815	0.03622	0.2065	0.24	0.9993	0.0005679	0.7675	0.07679	0.2271	0.2323	-0.2155	0.806138	0.0328	4.76e-11	--
17:43795238:G:A	rs76007856	A	G	A	0.2396	0.166945	0.99553, 0.99372	1.64e-08	0.815	0.03622	0.2065	0.24	0.9995	0.0005818	0.7678	0.07681	0.2271	0.2321	-0.2154	0.806219	0.0328	4.845e-11	--
17:43795573:C:T	rs111415173	T	C	T	0.2396	0.166945	0.99552, 0.99372	1.64e-08	0.815	0.03622	0.2065	0.24	0.9995	0.0005818	0.7678	0.07681	0.2271	0.2321	-0.2154	0.806219	0.0328	4.845e-11	--
17:43795634:C:T	rs113991678	T	C	T	0.2386	0.586756	0.99552, 0.99372	1.64e-08	0.815	0.03622	0.2065	0.24	0.9995	0.0005818	0.7678	0.07681	0.2271	0.2321	-0.2154	0.806219	0.0328	4.845e-11	--
17:43795768:T:C	rs112995313	C	T	C	0.2396	0.166945	0.99552, 0.99372	1.64e-08	0.815	0.03622	0.2065	0.24	0.9995	0.0005818	0.7678	0.07681	0.2271	0.2321	0.2154	1.24036	0.0328	4.845e-11	++
17:43797246:C:T	rs56046792	T	C	T	0.2396	0.166945	0.99541, 0.9937	1.64e-08	0.815	0.03622	0.2065	0.24	0.99949	0.0005818	0.7678	0.07681	0.2271	0.2321	-0.2154	0.806219	0.0328	4.845e-11	--
17:43798160:G:A	rs55989971	A	G	A	0.2396	0.166945	0.99561, 0.99396	1.64e-08	0.815	0.03622	0.2065	0.24	0.9995	0.0005818	0.7678	0.07681	0.2271	0.2321	-0.2154	0.806219	0.0328	4.845e-11	--
17:43798401:G:A	rs62056946	A	G	A	0.2396	0.166945	0.99556, 0.99396	1.64e-08	0.815	0.03622	0.2065	0.24	0.9995	0.0005818	0.7678	0.07681	0.2271	0.2321	-0.2154	0.806219	0.0328	4.845e-11	--
17:43798546:A:G	rs75403953	G	A	G	0.2396	0.166945	0.99561, 0.99396	1.64e-08	0.815	0.03622	0.2065	0.24	0.9995	0.0005818	0.7678	0.07681	0.2271	0.2321	0.2154	1.24036	0.0328	4.845e-11	++
17:43799033:C:T	rs55962674	T	C	T	0.2396	0.166945	0.99551, 0.99376	1.64e-08	0.815	0.03622	0.2065	0.24	0.99926	0.0005818	0.7678	0.07681	0.2271	0.2321	-0.2154	0.806219	0.0328	4.845e-11	--
17:43799509:A:C	rs55653963	C	A	C	0.2396	0.166945	0.99556, 0.99504	1.64e-08	0.815	0.03622	0.2065	0.24	0.99928	0.0005818	0.7678	0.07681	0.2271	0.2321	0.2154	1.24036	0.0328	4.845e-11	++
17:43799667:C:A	rs62054378	A	C	A	0.2396	0.166945	0.99548, 0.99505	1.64e-08	0.815	0.03622	0.2065	0.24	0.99928	0.0005818	0.7678	0.07681	0.2271	0.2321	-0.2154	0.806219	0.0328	4.845e-11	--
17:43799804:C:A	rs77819001	A	C	A	0.2396	0.166945	0.99556, 0.99503	1.64e-08	0.815	0.03622	0.2065	0.24	0.99926	0.0005818	0.7678	0.07681	0.2271	0.2321	-0.2154	0.806219	0.0328	4.845e-11	--
17:43800351:A:C	rs17563433	C	A	C	0.2396	0.166945	0.99571, 0.9952	1.64e-08	0.815	0.03622	0.2065	0.24	genotyped	0.0005818	0.7678	0.07681	0.2271	0.2321	0.2154	1.24036	0.0328	4.845e-11	++
17:43800404:T:G	rs77370070	G	T	G	0.2396	0.166945	0.99568, 0.99517	1.64e-08	0.815	0.03622	0.2065	0.24	0.9995	0.0005818	0.7678	0.07681	0.2271	0.2321	0.2154	1.24036	0.0328	4.845e-11	++
17:43800987:C:A	rs62054380	A	C	A	0.2396	0.166945	0.99564, 0.99513	1.64e-08	0.815	0.03622	0.2065	0.24	0.99934	0.0005953	0.7682	0.07679	0.2271	0.232	-0.2153	0.8063	0.0328	4.925e-11	--
17:43801092:T:C	rs112570965	C	T	C	0.2396	0.166945	0.99558, 0.99517	1.64e-08	0.815	0.03622	0.2065	0.24	0.99952	0.0005818	0.7678	0.07681	0.2271	0.2321	0.2154	1.24036	0.0328	4.845e-11	++
17:43801593:G:A	rs17649019	A	G	A	0.2396	0.166945	0.9957, 0.9952	1.64e-08	0.815	0.03622	0.2065	0.24	genotyped	0.0005818	0.7678	0.07681	0.2271	0.2321	-0.2154	0.806219	0.0328	4.845e-11	--
17:43801695:C:T	rs17563501	T	C	T	0.2396	0.166945	0.99568, 0.99516	1.64e-08	0.815	0.03622	0.2065	0.24	0.99934	0.0005953	0.7682	0.07679	0.2271	0.232	-0.2153	0.8063	0.0328	4.925e-11	--
17:43803788:T:C	rs56280222	C	T	C	0.2396	0.166945	0.99556, 0.99517	1.64e-08	0.815	0.03622	0.2065	0.24	0.99952	0.0005818	0.7678	0.07681	0.2271	0.2321	0.2154	1.24036	0.0328	4.845e-11	++
17:43815713:C:T	rs1608955	T	C	T	0.2396	0.208681	0.99487, 0.99436	1.64e-08	0.815	0.03622	0.2066	0.2401	0.99909	0.0005818	0.7678	0.07681	0.2271	0.2321	-0.2154	0.806219	0.0328	4.845e-11	--
17:44036914:C:T	rs62063278	T	C	T	0.2396	0.0834725	0.98016, 0.98452	1.64e-08	0.8148	0.03627	0.2059	0.2394	0.99474	0.0003255	0.759	0.07671	0.2266	0.2328	-0.2178	0.804286	0.0328	3.103e-11	--
17:44036936:G:A	rs62063279	A	G	A	0.2396	0.0834725	0.98012, 0.98446	1.64e-08	0.8148	0.03627	0.2059	0.2394	0.99449	0.0003255	0.759	0.07671	0.2266	0.2328	-0.2178	0.804286	0.0328	3.103e-11	--
17:44364573:G:A	rs113301527	A	G	A	-	-	0.75951, 0.74681	1.64e-08	0.8032	0.03881	0.1692	0.2021	0.9294	0.00057	0.7652	0.07766	0.2088	0.2168	-0.2288	0.795488	0.0347	4.35e-11	--
17:43781505:C:T	rs79892630	T	C	T	0.2396	0.33389	0.9948, 0.99176	1.65e-08	0.8152	0.0362	0.2069	0.2404	0.98707	0.0005288	0.7663	0.07681	0.2271	0.2323	-0.2156	0.806058	0.0327	4.61e-11	--
17:43782304:T:C	rs62056880	C	T	C	0.2396	0.33389	0.99493, 0.99199	1.65e-08	0.8152	0.0362	0.2069	0.2404	0.98733	0.0005288	0.7663	0.07681	0.2271	0.2323	0.2156	1.24061	0.0327	4.61e-11	++
17:43782455:G:T	rs62056881	T	G	T	0.2396	0.33389	0.99423, 0.99145	1.65e-08	0.8152	0.0362	0.2069	0.2404	0.98712	0.0005288	0.7663	0.07681	0.2271	0.2323	-0.2156	0.806058	0.0327	4.61e-11	--
17:43814020:T:C	rs10451283	C	T	C	0.2406	0.0415628	0.99443, 0.99397	1.65e-08	0.8153	0.03618	0.2073	0.2405	0.99924	0.0004617	0.7646	0.07665	0.2277	0.2326	0.2159	1.24098	0.0327	4.149e-11	++
17:43956370:G:T	rs62055515	T	G	T	0.2396	0.208681	0.97957, 0.99321	1.65e-08	0.8151	0.03621	0.2066	0.2401	0.99853	0.0005299	0.7667	0.07665	0.2277	0.2329	-0.2156	0.806058	0.0327	4.533e-11	--
17:43956390:T:C	rs62055516	C	T	C	0.2396	0.208681	0.9796, 0.99322	1.65e-08	0.8151	0.03621	0.2066	0.2401	0.99853	0.0005299	0.7667	0.07665	0.2277	0.2329	0.2156	1.24061	0.0327	4.533e-11	++
17:43956425:C:T	rs62055517	T	C	T	0.2396	0.208681	0.97945, 0.99315	1.65e-08	0.8151	0.03621	0.2066	0.2401	0.99853	0.0005299	0.7667	0.07665	0.2277	0.2329	-0.2156	0.806058	0.0327	4.533e-11	--
17:43956505:A:C	rs62055518	C	A	C	0.2396	0.208681	0.97946, 0.99318	1.65e-08	0.8151	0.03621	0.2066	0.2401	0.99853	0.0005299	0.7667	0.07665	0.2277	0.2329	0.2156	1.24061	0.0327	4.533e-11	++
17:43956642:T:C	rs56364632	C	T	C	0.2396	0.208681	0.97965, 0.99325	1.65e-08	0.8151	0.03621	0.2066	0.2401	0.99853	0.0005299	0.7667	0.07665	0.2277	0.2329	0.2156	1.24061	0.0327	4.533e-11	++
17:43956778:A:G	rs55653657	G	A	G	0.2396	0.208681	0.97963, 0.9932	1.65e-08	0.8151	0.03621	0.2066	0.2401	0.99875	0.0005299	0.7667	0.07665	0.2277	0.2329	0.2156	1.24061	0.0327	4.533e-11	++
17:43957221:C:T	rs55894109	T	C	T	0.2396	0.208681	0.97977, 0.99336	1.65e-08	0.8151	0.03621	0.2066	0.2401	0.99882	0.0005299	0.7667	0.07665	0.2277	0.2329	-0.2156	0.806058	0.0327	4.533e-11	--
17:44074581:A:G	rs62063852	G	A	G	0.2406	0.290939	0.98244, 0.99079	1.65e-08	0.8152	0.0362	0.2062	0.2399	0.99666	0.000593	0.7683	0.07674	0.2271	0.2321	0.2151	1.23999	0.0327	5.027e-11	++
17:43853922:G:A	rs56303031	A	G	A	0.2396	0.292154	0.99024, 0.99112	1.66e-08	0.8152	0.0362	0.2069	0.2403	0.99871	0.000539	0.7665	0.07683	0.2271	0.2323	-0.2155	0.806138	0.0327	4.669e-11	--
17:43855228:G:T	rs4074462	T	G	T	0.2406	0.124688	0.99012, 0.99104	1.66e-08	0.8152	0.0362	0.2069	0.2403	0.99872	0.000539	0.7665	0.07683	0.2271	0.2323	-0.2155	0.806138	0.0327	4.669e-11	--
17:44006601:T:C	rs17564829	C	T	C	0.2396	0.250417	0.9829, 0.99402	1.66e-08	0.8151	0.03622	0.2066	0.2402	0.99889	0.0005396	0.767	0.07666	0.2277	0.2328	0.2155	1.24048	0.0327	4.649e-11	++
17:44280697:T:C	rs2732674	C	T	C	0.2107	2.32558	0.77528, 0.7643	1.66e-08	0.8087	0.03762	0.1854	0.2156	0.8211	0.003815	0.8004	0.07696	0.2169	0.2189	0.2143	1.23899	0.0338	2.281e-10	++
17:43816052:C:T	rs78440279	T	C	T	0.2406	0.207814	0.99431, 0.99284	1.67e-08	0.8151	0.03622	0.2066	0.2401	0.99865	0.0005818	0.7678	0.07681	0.2271	0.2321	-0.2153	0.8063	0.0328	4.946e-11	--
17:43816106:C:A	rs75500942	A	C	A	0.2396	0.208681	0.99494, 0.99373	1.67e-08	0.8151	0.03622	0.2066	0.2401	0.99945	0.0005818	0.7678	0.07681	0.2271	0.2321	-0.2153	0.8063	0.0328	4.946e-11	--
17:43816306:G:A	rs62054418	A	G	A	0.2396	0.208681	0.99489, 0.99372	1.67e-08	0.8151	0.03622	0.2066	0.2401	0.99945	0.0005818	0.7678	0.07681	0.2271	0.2321	-0.2153	0.8063	0.0328	4.946e-11	--
17:43816605:A:C	rs62054419	C	A	C	0.2396	0.208681	0.99504, 0.99391	1.67e-08	0.8151	0.03622	0.2066	0.2401	0.99952	0.0005818	0.7678	0.07681	0.2271	0.2321	0.2153	1.24023	0.0328	4.946e-11	++
17:43816657:G:A	rs62054421	A	G	A	0.2406	0.207814	0.99517, 0.99391	1.67e-08	0.8151	0.03622	0.2066	0.2401	0.99952	0.0005818	0.7678	0.07681	0.2271	0.2321	-0.2153	0.8063	0.0328	4.946e-11	--
17:43817459:C:T	rs17563800	T	C	T	0.2396	0.208681	0.99523, 0.99392	1.67e-08	0.8151	0.03622	0.2066	0.2401	genotyped	0.0005818	0.7678	0.07681	0.2271	0.2321	-0.2153	0.8063	0.0328	4.946e-11	--
17:43817557:C:T	rs56295996	T	C	T	0.2396	0.208681	0.9951, 0.99392	1.67e-08	0.8151	0.03622	0.2066	0.2401	0.99952	0.0005818	0.7678	0.07681	0.2271	0.2321	-0.2153	0.8063	0.0328	4.946e-11	--
17:43817608:G:A	rs56384960	A	G	A	0.2396	0.208681	0.9951, 0.99392	1.67e-08	0.8151	0.03622	0.2066	0.2401	0.99952	0.0005818	0.7678	0.07681	0.2271	0.2321	-0.2153	0.8063	0.0328	4.946e-11	--
17:43817832:G:A	rs56178230	A	G	A	0.2396	0.208681	0.99519, 0.99389	1.67e-08	0.8151	0.03622	0.2066	0.2401	0.99952	0.0005818	0.7678	0.07681	0.2271	0.2321	-0.2153	0.8063	0.0328	4.946e-11	--
17:43817898:G:A	rs80157557	A	G	A	0.2396	0.208681	0.99519, 0.99389	1.67e-08	0.8151	0.03622	0.2066	0.2401	0.99952	0.0005818	0.7678	0.07681	0.2271	0.2321	-0.2153	0.8063	0.0328	4.946e-11	--
17:43818160:A:C	rs76728632	C	A	C	0.2396	0.208681	0.99521, 0.9939	1.67e-08	0.8151	0.03622	0.2066	0.2401	0.99952	0.0005818	0.7678	0.07681	0.2271	0.2321	0.2153	1.24023	0.0328	4.946e-11	++
17:43818222:C:A	rs17563827	A	C	A	0.2396	0.208681	0.99523, 0.99392	1.67e-08	0.8151	0.03622	0.2066	0.2401	0.99952	0.0005818	0.7678	0.07681	0.2271	0.2321	-0.2153	0.8063	0.0328	4.946e-11	--
17:43818611:G:A	rs80072429	A	G	A	0.2396	0.208681	0.99523, 0.99391	1.67e-08	0.8151	0.03622	0.2066	0.2401	0.99952	0.0005818	0.7678	0.07681	0.2271	0.2321	-0.2153	0.8063	0.0328	4.946e-11	--
17:43818657:T:C	rs77114624	C	T	C	0.2396	0.208681	0.99523, 0.99391	1.67e-08	0.8151	0.03622	0.2066	0.2401	0.99952	0.0005818	0.7678	0.07681	0.2271	0.2321	0.2153	1.24023	0.0328	4.946e-11	++
17:43818690:G:T	rs76311426	T	G	T	0.2396	0.208681	0.99523, 0.99391	1.67e-08	0.8151	0.03622	0.2066	0.2401	0.99952	0.0005818	0.7678	0.07681	0.2271	0.2321	-0.2153	0.8063	0.0328	4.946e-11	--
17:43818906:A:G	rs17563861	G	A	G	0.2396	0.208681	0.99523, 0.99391	1.67e-08	0.8151	0.03622	0.2066	0.2401	genotyped	0.0005818	0.7678	0.07681	0.2271	0.2321	0.2153	1.24023	0.0328	4.946e-11	++
17:43819384:G:A	rs62054424	A	G	A	0.2396	0.208681	0.99523, 0.99391	1.67e-08	0.8151	0.03622	0.2066	0.2401	0.99952	0.0005818	0.7678	0.07681	0.2271	0.2321	-0.2153	0.8063	0.0328	4.946e-11	--
17:43819450:G:A	rs17563923	A	G	A	0.2396	0.208681	0.99523, 0.99391	1.67e-08	0.8151	0.03622	0.2066	0.2401	0.99952	0.0005818	0.7678	0.07681	0.2271	0.2321	-0.2153	0.8063	0.0328	4.946e-11	--
17:43819480:C:T	rs62054425	T	C	T	0.2396	0.208681	0.99523, 0.99391	1.67e-08	0.8151	0.03622	0.2066	0.2401	0.99952	0.0005818	0.7678	0.07681	0.2271	0.2321	-0.2153	0.8063	0.0328	4.946e-11	--
17:43821062:A:G	rs62054427	G	A	G	0.2396	0.208681	0.99523, 0.99391	1.67e-08	0.8151	0.03622	0.2066	0.2401	0.99951	0.0005818	0.7678	0.07681	0.2271	0.2321	0.2153	1.24023	0.0328	4.946e-11	++
17:43843395:C:T	rs75257002	T	C	T	0.2406	0.207814	0.9896, 0.98969	1.67e-08	0.8151	0.03623	0.2066	0.2401	0.99804	0.0006364	0.7692	0.07684	0.2271	0.232	-0.215	0.806541	0.0328	5.365e-11	--
17:44042221:A:G	rs56166491	G	A	G	0.2406	0.374065	0.98434, 0.98987	1.68e-08	0.8151	0.03623	0.2061	0.2397	0.9979	0.000558	0.7673	0.07676	0.2271	0.2323	0.2155	1.24048	0.0328	4.833e-11	++
17:43802525:C:T	rs62054382	T	C	T	0.2396	0.125209	0.99565, 0.99509	1.69e-08	0.8152	0.03622	0.2065	0.2399	0.99952	0.0005818	0.7678	0.07681	0.2271	0.2321	-0.2152	0.80638	0.0328	5.048e-11	--
17:43802907:T:C	rs62054383	C	T	C	0.2396	0.125209	0.99536, 0.9949	1.69e-08	0.8152	0.03622	0.2065	0.2399	0.99938	0.0005818	0.7678	0.07681	0.2271	0.2321	0.2152	1.24011	0.0328	5.048e-11	++
17:43802971:C:T	rs10514879	T	C	T	0.2396	0.125209	0.99558, 0.99506	1.69e-08	0.8152	0.03622	0.2065	0.2399	0.99945	0.0005818	0.7678	0.07681	0.2271	0.2321	-0.2152	0.80638	0.0328	5.048e-11	--
17:43812599:A:G	rs62054398	G	A	G	0.2396	0.208681	0.99509, 0.99443	1.69e-08	0.8152	0.03622	0.2066	0.2401	0.99952	0.0005818	0.7678	0.07681	0.2271	0.2321	0.2152	1.24011	0.0328	5.048e-11	++
17:43812624:G:A	rs62054399	A	G	A	0.2396	0.208681	0.99509, 0.99443	1.69e-08	0.8152	0.03622	0.2066	0.2401	0.99952	0.0005818	0.7678	0.07681	0.2271	0.2321	-0.2152	0.80638	0.0328	5.048e-11	--
17:43812649:T:C	rs62054400	C	T	C	0.2396	0.208681	0.99509, 0.99443	1.69e-08	0.8152	0.03622	0.2066	0.2401	0.99952	0.0005818	0.7678	0.07681	0.2271	0.2321	0.2152	1.24011	0.0328	5.048e-11	++
17:43812684:A:G	rs62054411	G	A	G	0.2396	0.208681	0.99509, 0.99443	1.69e-08	0.8152	0.03622	0.2066	0.2401	0.99952	0.0005818	0.7678	0.07681	0.2271	0.2321	0.2152	1.24011	0.0328	5.048e-11	++
17:43813002:G:A	rs62054412	A	G	A	0.2396	0.208681	0.99509, 0.99456	1.69e-08	0.8152	0.03622	0.2066	0.2401	0.99952	0.0005818	0.7678	0.07681	0.2271	0.2321	-0.2152	0.80638	0.0328	5.048e-11	--
17:43813415:G:A	rs62054414	A	G	A	0.2396	0.208681	0.9951, 0.99456	1.69e-08	0.8152	0.03622	0.2066	0.2401	0.99952	0.0005818	0.7678	0.07681	0.2271	0.2321	-0.2152	0.80638	0.0328	5.048e-11	--
17:43814427:T:C	rs76421814	C	T	C	0.2396	0.208681	0.99503, 0.99447	1.69e-08	0.8152	0.03622	0.2066	0.2401	0.99952	0.0005818	0.7678	0.07681	0.2271	0.2321	0.2152	1.24011	0.0328	5.048e-11	++
17:43815141:A:G	rs56006248	G	A	G	0.2396	0.208681	0.99503, 0.99447	1.69e-08	0.8152	0.03622	0.2066	0.2401	0.99952	0.0005818	0.7678	0.07681	0.2271	0.2321	0.2152	1.24011	0.0328	5.048e-11	++
17:43815336:A:G	rs56298110	G	A	G	0.2396	0.208681	0.99503, 0.99448	1.69e-08	0.8152	0.03622	0.2066	0.2401	0.99952	0.0005818	0.7678	0.07681	0.2271	0.2321	0.2152	1.24011	0.0328	5.048e-11	++
17:43815859:A:C	rs62054417	C	A	C	0.2396	0.208681	0.9951, 0.99455	1.69e-08	0.8152	0.03622	0.2066	0.2401	0.99952	0.0005818	0.7678	0.07681	0.2271	0.2321	0.2152	1.24011	0.0328	5.048e-11	++
17:43856710:G:A	rs62057062	A	G	A	0.2396	0.166945	0.99007, 0.99097	1.69e-08	0.8152	0.03622	0.2065	0.24	0.99877	0.000595	0.7681	0.07682	0.2271	0.2321	-0.2151	0.806461	0.0328	5.13e-11	--
17:43856730:C:T	rs62057063	T	C	T	0.2396	0.166945	0.98749, 0.98839	1.69e-08	0.8152	0.03622	0.2065	0.24	0.99394	0.000595	0.7681	0.07682	0.2271	0.2321	-0.2151	0.806461	0.0328	5.13e-11	--
17:43857033:C:T	rs62057064	T	C	T	0.2396	0.166945	0.99007, 0.99097	1.69e-08	0.8152	0.03622	0.2065	0.24	0.99877	0.000595	0.7681	0.07682	0.2271	0.2321	-0.2151	0.806461	0.0328	5.13e-11	--
17:44038785:A:G	rs62063281	G	A	G	0.2416	1.65563	0.96457, 0.96901	1.69e-08	0.8145	0.03636	0.2042	0.2376	0.9755	0.0008691	0.7753	0.07645	0.2277	0.2304	0.2143	1.23899	0.0328	6.761e-11	++
17:43793651:G:A	rs7502718	A	G	A	0.2396	0.208681	0.99532, 0.9936	1.7e-08	0.8153	0.03621	0.2066	0.2401	0.9991	0.0005679	0.7675	0.07679	0.2271	0.2323	-0.2152	0.80638	0.0328	5.018e-11	--
17:44022433:T:C	rs79765413	C	T	C	0.2396	0.0834725	0.97603, 0.98619	1.71e-08	0.815	0.03627	0.2059	0.2394	0.99052	0.0006727	0.7707	0.07661	0.2277	0.2324	0.2148	1.23961	0.0328	5.66e-11	++
17:44022434:G:A	rs78834738	A	G	A	0.2396	0.0834725	0.97574, 0.98569	1.71e-08	0.815	0.03627	0.2059	0.2394	0.99033	0.0006727	0.7707	0.07661	0.2277	0.2324	-0.2148	0.806703	0.0328	5.66e-11	--
17:43839253:G:A	rs71375313	A	G	A	0.2396	0.125209	0.9912, 0.99243	1.72e-08	0.8152	0.03623	0.2063	0.2399	0.99936	0.0005755	0.7676	0.07681	0.2271	0.2323	-0.2153	0.8063	0.0328	5.045e-11	--
17:43946318:T:C	rs753236	C	T	C	0.2396	0.584307	0.97069, 0.98286	1.72e-08	0.8156	0.03615	0.2077	0.241	0.98795	0.0008219	0.7747	0.0763	0.2304	0.2346	0.2133	1.23776	0.0327	6.664e-11	++
17:43782708:T:C	rs62056906	C	T	C	0.2396	0.417362	0.99353, 0.98958	1.74e-08	0.8154	0.0362	0.2069	0.2406	0.9857	0.0005288	0.7663	0.07681	0.2271	0.2323	0.2154	1.24036	0.0327	4.804e-11	++
17:43956734:C:A	rs55768605	A	C	A	0.2396	0.208681	0.97965, 0.99326	1.74e-08	0.8154	0.03621	0.2067	0.2401	0.99869	0.0005299	0.7667	0.07665	0.2277	0.2329	-0.2153	0.8063	0.0327	4.822e-11	--
17:44281452:A:G	rs2668659	G	A	G	0.2425	3.38144	0.88968, 0.88406	1.75e-08	0.8143	0.03646	0.2013	0.2343	0.98109	0.0008476	0.7741	0.07673	0.2287	0.2326	0.2148	1.23961	0.0329	6.974e-11	++
17:44862347:G:A	rs199502	A	G	A	0.2326	2.70851	0.90866, 0.94468	1.75e-08	0.8119	0.03699	0.1949	0.2263	0.94657	0.00462	0.8108	0.07405	0.2266	0.2264	-0.2086	0.81172	0.0331	2.877e-10	--
17:43967562:T:C	rs79193046	C	T	C	0.2396	0.208681	0.97957, 0.99721	1.77e-08	0.8155	0.03621	0.2066	0.2401	0.99865	0.0005299	0.7667	0.07665	0.2277	0.2329	0.2152	1.24011	0.0327	4.922e-11	++
17:44015446:A:G	rs12150229	G	A	G	0.2396	0.125209	0.98074, 0.9916	1.77e-08	0.8154	0.03623	0.2063	0.2399	genotyped	0.0005396	0.767	0.07666	0.2277	0.2328	0.2152	1.24011	0.0328	4.989e-11	++
17:43692935:A:G	rs611351	G	A	G	0.2406	0.290939	0.99068, 0.90973	1.78e-08	0.8158	0.03615	0.2082	0.2413	0.98808	0.0007887	0.7732	0.07663	0.2277	0.2318	0.2133	1.23776	0.0327	6.777e-11	++
17:43693538:G:T	rs418891	T	G	T	0.2396	0.709516	0.99079, 0.90978	1.78e-08	0.8158	0.03615	0.2082	0.2413	genotyped	0.0007887	0.7732	0.07663	0.2277	0.2318	-0.2133	0.807914	0.0327	6.777e-11	--
17:43946642:T:C	rs2316774	C	T	C	0.2396	0.250417	0.97955, 0.99316	1.78e-08	0.8155	0.0362	0.2067	0.2402	0.99823	0.00059	0.7684	0.07666	0.2282	0.233	0.2148	1.23961	0.0327	5.308e-11	++
17:44033401:C:T	rs62063264	T	C	T	0.2396	0.0417362	0.97542, 0.98639	1.78e-08	0.8154	0.03624	0.2063	0.2397	0.99344	0.0005376	0.767	0.07665	0.2277	0.2326	-0.2153	0.8063	0.0328	5.026e-11	--
17:43790005:A:G	rs62056934	G	A	G	0.2386	0.628667	0.99258, 0.98912	1.79e-08	0.8154	0.03623	0.2065	0.2401	0.99686	0.000591	0.7681	0.0768	0.2271	0.232	0.215	1.23986	0.0328	5.377e-11	++
17:43854449:C:T	rs62055956	T	C	T	0.2406	0.124688	0.988, 0.98945	1.79e-08	0.8156	0.03619	0.2067	0.2403	0.99709	0.0005844	0.7679	0.07679	0.2271	0.2323	-0.2148	0.806703	0.0327	5.346e-11	--
17:44006896:T:C	rs62061706	C	T	C	0.2396	0.250417	0.98289, 0.9939	1.79e-08	0.8155	0.03621	0.2066	0.2402	0.99877	0.0005396	0.767	0.07666	0.2277	0.2328	0.2151	1.23999	0.0327	5.003e-11	++
17:43801185:A:G	rs62054381	G	A	G	0.2406	0.207814	0.99555, 0.99525	1.8e-08	0.8156	0.03621	0.2067	0.2401	0.99952	0.0005166	0.7659	0.07683	0.2271	0.2323	0.2153	1.24023	0.0328	4.969e-11	++
17:43991781:G:T	rs17564020	T	G	T	0.2396	0.375626	0.97938, 0.99677	1.8e-08	0.8157	0.03618	0.207	0.2405	genotyped	0.0004798	0.7651	0.07667	0.2277	0.233	-0.2154	0.806219	0.0327	4.632e-11	--
17:44081224:G:A	rs17573509	A	G	A	0.2406	6.44223	0.84444, 0.87752	1.8e-08	0.811	0.03721	0.1937	0.2251	0.86181	0.002998	0.795	0.07728	0.2201	0.2188	-0.2132	0.807995	0.0335	2.013e-10	--
17:43788371:C:T	rs56290582	T	C	T	0.2396	0.250417	0.99483, 0.9919	1.85e-08	0.8157	0.03622	0.2067	0.2402	0.99928	0.0005818	0.7678	0.07681	0.2271	0.2321	-0.2147	0.806783	0.0328	5.595e-11	--
17:43810902:A:G	rs77301847	G	A	G	0.2396	0.459098	0.97589, 0.9723	1.85e-08	0.8154	0.03628	0.2054	0.2385	0.97578	0.0004893	0.7648	0.0769	0.225	0.2307	0.2157	1.24073	0.0328	4.863e-11	++
17:43998328:C:T	rs1467969	T	C	T	0.2396	0.250417	0.98251, 0.99515	1.86e-08	0.8157	0.03621	0.2067	0.2402	0.99881	0.0005396	0.767	0.07666	0.2277	0.2328	-0.2149	0.806622	0.0327	5.213e-11	--
17:43998574:T:G	rs1467970	G	T	G	0.2396	0.250417	0.98253, 0.99517	1.86e-08	0.8157	0.03621	0.2067	0.2402	genotyped	0.0005396	0.767	0.07666	0.2277	0.2328	0.2149	1.23974	0.0327	5.213e-11	++
17:43998822:A:G	rs767057	G	A	G	0.2396	0.250417	0.98241, 0.99511	1.86e-08	0.8157	0.03621	0.2067	0.2402	0.99886	0.0005396	0.767	0.07666	0.2277	0.2328	0.2149	1.23974	0.0327	5.213e-11	++
17:43998910:C:T	rs767056	T	C	T	0.2396	0.250417	0.98245, 0.99528	1.86e-08	0.8157	0.03621	0.2067	0.2402	genotyped	0.0005396	0.767	0.07666	0.2277	0.2328	-0.2149	0.806622	0.0327	5.213e-11	--
17:43999406:A:G	rs62058964	G	A	G	0.2406	0.166251	0.98276, 0.99519	1.86e-08	0.8157	0.03621	0.2067	0.2402	0.99887	0.0005396	0.767	0.07666	0.2277	0.2328	0.2149	1.23974	0.0327	5.213e-11	++
17:43999793:G:A	rs1476127	A	G	A	0.2396	0.250417	0.98278, 0.99534	1.86e-08	0.8157	0.03621	0.2067	0.2402	0.99888	0.0005396	0.767	0.07666	0.2277	0.2328	-0.2149	0.806622	0.0327	5.213e-11	--
17:44000202:G:A	rs55929431	A	G	A	0.2396	0.250417	0.98277, 0.99525	1.86e-08	0.8157	0.03621	0.2067	0.2402	0.99884	0.0005396	0.767	0.07666	0.2277	0.2328	-0.2149	0.806622	0.0327	5.213e-11	--
17:44000505:C:T	rs56002706	T	C	T	0.2396	0.250417	0.98278, 0.99513	1.86e-08	0.8157	0.03621	0.2067	0.2402	0.99889	0.0005396	0.767	0.07666	0.2277	0.2328	-0.2149	0.806622	0.0327	5.213e-11	--
17:44000610:G:A	rs8078495	A	G	A	0.2396	0.250417	0.98278, 0.99513	1.86e-08	0.8157	0.03621	0.2067	0.2402	0.99889	0.0005396	0.767	0.07666	0.2277	0.2328	-0.2149	0.806622	0.0327	5.213e-11	--
17:44000914:T:C	rs17649866	C	T	C	0.2396	0.250417	0.98278, 0.99513	1.86e-08	0.8157	0.03621	0.2067	0.2402	0.99889	0.0005396	0.767	0.07666	0.2277	0.2328	0.2149	1.23974	0.0327	5.213e-11	++
17:44001228:G:A	rs62058968	A	G	A	0.2396	0.250417	0.98274, 0.99512	1.86e-08	0.8157	0.03621	0.2067	0.2402	0.99886	0.0005396	0.767	0.07666	0.2277	0.2328	-0.2149	0.806622	0.0327	5.213e-11	--
17:44001379:C:T	rs17564493	T	C	T	0.2396	0.250417	0.98278, 0.99513	1.86e-08	0.8157	0.03621	0.2067	0.2402	genotyped	0.0005396	0.767	0.07666	0.2277	0.2328	-0.2149	0.806622	0.0327	5.213e-11	--
17:44001621:A:G	rs17649918	G	A	G	0.2396	0.250417	0.98276, 0.99512	1.86e-08	0.8157	0.03621	0.2067	0.2402	genotyped	0.0005396	0.767	0.07666	0.2277	0.2328	0.2149	1.23974	0.0327	5.213e-11	++
17:44001661:A:G	rs17649954	G	A	G	0.2396	0.250417	0.98278, 0.99513	1.86e-08	0.8157	0.03621	0.2067	0.2402	0.99889	0.0005396	0.767	0.07666	0.2277	0.2328	0.2149	1.23974	0.0327	5.213e-11	++
17:44001957:T:G	rs55685451	G	T	G	0.2396	0.250417	0.98269, 0.99511	1.86e-08	0.8157	0.03621	0.2067	0.2402	0.99889	0.0005396	0.767	0.07666	0.2277	0.2328	0.2149	1.23974	0.0327	5.213e-11	++
17:44002062:A:C	rs17564591	C	A	C	0.2396	0.250417	0.98268, 0.99511	1.86e-08	0.8157	0.03621	0.2067	0.2402	0.99889	0.0005396	0.767	0.07666	0.2277	0.2328	0.2149	1.23974	0.0327	5.213e-11	++
17:44002138:A:G	rs17564619	G	A	G	0.2396	0.250417	0.98268, 0.9951	1.86e-08	0.8157	0.03621	0.2067	0.2402	0.99888	0.0005396	0.767	0.07666	0.2277	0.2328	0.2149	1.23974	0.0327	5.213e-11	++
17:44002431:C:T	rs62059003	T	C	T	0.2396	0.250417	0.98277, 0.99458	1.86e-08	0.8157	0.03621	0.2067	0.2402	0.99888	0.0005396	0.767	0.07666	0.2277	0.2328	-0.2149	0.806622	0.0327	5.213e-11	--
17:44002555:A:G	rs17650063	G	A	G	0.2396	0.250417	0.98277, 0.99463	1.86e-08	0.8157	0.03621	0.2067	0.2402	0.99888	0.0005396	0.767	0.07666	0.2277	0.2328	0.2149	1.23974	0.0327	5.213e-11	++
17:44002595:C:T	rs17564703	T	C	T	0.2396	0.250417	0.98277, 0.99463	1.86e-08	0.8157	0.03621	0.2067	0.2402	0.99888	0.0005396	0.767	0.07666	0.2277	0.2328	-0.2149	0.806622	0.0327	5.213e-11	--
17:44002969:A:C	rs76090253	C	A	C	0.2396	0.250417	0.98273, 0.99462	1.86e-08	0.8157	0.03621	0.2067	0.2402	0.99887	0.0005396	0.767	0.07666	0.2277	0.2328	0.2149	1.23974	0.0327	5.213e-11	++
17:44003446:A:G	rs56197117	G	A	G	0.2396	0.250417	0.98273, 0.99462	1.86e-08	0.8157	0.03621	0.2067	0.2402	0.99887	0.0005396	0.767	0.07666	0.2277	0.2328	0.2149	1.23974	0.0327	5.213e-11	++
17:44003599:C:T	rs56249311	T	C	T	0.2396	0.250417	0.98272, 0.99457	1.86e-08	0.8157	0.03621	0.2067	0.2402	0.99887	0.0005396	0.767	0.07666	0.2277	0.2328	-0.2149	0.806622	0.0327	5.213e-11	--
17:44003893:A:G	rs62059004	G	A	G	0.2396	0.250417	0.98273, 0.99462	1.86e-08	0.8157	0.03621	0.2067	0.2402	0.99887	0.0005396	0.767	0.07666	0.2277	0.2328	0.2149	1.23974	0.0327	5.213e-11	++
17:44004076:T:C	rs76500077	C	T	C	0.2396	0.250417	0.98257, 0.99453	1.86e-08	0.8157	0.03621	0.2067	0.2402	0.99883	0.0005396	0.767	0.07666	0.2277	0.2328	0.2149	1.23974	0.0327	5.213e-11	++
17:44004472:A:G	rs62059005	G	A	G	0.2396	0.250417	0.98272, 0.9946	1.86e-08	0.8157	0.03621	0.2067	0.2402	genotyped	0.0005396	0.767	0.07666	0.2277	0.2328	0.2149	1.23974	0.0327	5.213e-11	++
17:44005329:G:A	rs112454267	A	G	A	0.2406	0.207814	0.9824, 0.99427	1.86e-08	0.8157	0.03621	0.2067	0.2401	0.99867	0.0005396	0.767	0.07666	0.2277	0.2328	-0.2149	0.806622	0.0327	5.213e-11	--
17:44005413:A:G	rs17564780	G	A	G	0.2406	0.166251	0.98268, 0.99436	1.86e-08	0.8157	0.03621	0.2067	0.2402	0.99887	0.0005396	0.767	0.07666	0.2277	0.2328	0.2149	1.23974	0.0327	5.213e-11	++
17:44005615:A:G	rs62059007	G	A	G	0.2396	0.208681	0.9824, 0.99426	1.86e-08	0.8157	0.03621	0.2067	0.2401	0.99867	0.0005396	0.767	0.07666	0.2277	0.2328	0.2149	1.23974	0.0327	5.213e-11	++
17:44006085:A:G	rs62059008	G	A	G	0.2396	0.250417	0.98255, 0.99429	1.86e-08	0.8157	0.03621	0.2067	0.2402	0.99882	0.0005396	0.767	0.07666	0.2277	0.2328	0.2149	1.23974	0.0327	5.213e-11	++
17:44006130:T:C	rs62059009	C	T	C	0.2396	0.250417	0.98261, 0.9943	1.86e-08	0.8157	0.03621	0.2067	0.2402	0.99886	0.0005396	0.767	0.07666	0.2277	0.2328	0.2149	1.23974	0.0327	5.213e-11	++
17:44006252:T:C	rs62061705	C	T	C	0.2396	0.250417	0.98287, 0.99409	1.86e-08	0.8157	0.03621	0.2067	0.2402	0.99888	0.0005396	0.767	0.07666	0.2277	0.2328	0.2149	1.23974	0.0327	5.213e-11	++
17:44007493:C:T	rs62061709	T	C	T	0.2396	0.250417	0.98298, 0.99415	1.86e-08	0.8157	0.03621	0.2067	0.2402	0.99889	0.0005396	0.767	0.07666	0.2277	0.2328	-0.2149	0.806622	0.0327	5.213e-11	--
17:44009876:C:A	rs62061712	A	C	A	0.2396	0.250417	0.98303, 0.99414	1.86e-08	0.8157	0.03621	0.2067	0.2402	0.99889	0.0005396	0.767	0.07666	0.2277	0.2328	-0.2149	0.806622	0.0327	5.213e-11	--
17:44009921:A:G	rs7501759	G	A	G	0.2396	0.250417	0.98303, 0.99414	1.86e-08	0.8157	0.03621	0.2067	0.2402	0.9989	0.0005396	0.767	0.07666	0.2277	0.2328	0.2149	1.23974	0.0327	5.213e-11	++
17:44010040:A:G	rs2316782	G	A	G	0.2396	0.250417	0.98299, 0.99414	1.86e-08	0.8157	0.03621	0.2067	0.2402	0.99883	0.0005396	0.767	0.07666	0.2277	0.2328	0.2149	1.23974	0.0327	5.213e-11	++
17:44010661:A:G	rs113952577	G	A	G	0.2396	0.250417	0.98283, 0.99373	1.86e-08	0.8157	0.03621	0.2067	0.2402	0.99877	0.0005396	0.767	0.07666	0.2277	0.2328	0.2149	1.23974	0.0327	5.213e-11	++
17:44010984:G:A	rs78077519	A	G	A	0.2396	0.250417	0.98263, 0.99403	1.86e-08	0.8157	0.03621	0.2067	0.2402	0.9989	0.0005396	0.767	0.07666	0.2277	0.2328	-0.2149	0.806622	0.0327	5.213e-11	--
17:43849366:T:C	rs75916678	C	T	C	0.2396	0.166945	0.98939, 0.99002	1.87e-08	0.8157	0.03622	0.2066	0.24	0.998	0.0005773	0.7677	0.07681	0.2271	0.2323	0.2147	1.23949	0.0328	5.567e-11	++
17:43858187:G:T	rs62057065	T	G	T	0.2396	0.208681	0.99019, 0.99044	1.88e-08	0.8157	0.03622	0.2066	0.2401	0.99877	0.000595	0.7681	0.07682	0.2271	0.2321	-0.2146	0.806864	0.0328	5.685e-11	--
17:43858326:C:T	rs62057067	T	C	T	0.2396	0.208681	0.99041, 0.99059	1.88e-08	0.8157	0.03622	0.2066	0.2401	0.99877	0.000595	0.7681	0.07682	0.2271	0.2321	-0.2146	0.806864	0.0328	5.685e-11	--
17:43858482:C:T	rs78917495	T	C	T	0.2396	0.208681	0.99002, 0.99024	1.88e-08	0.8157	0.03622	0.2066	0.2401	0.99848	0.0005866	0.7679	0.07682	0.2271	0.2323	-0.2147	0.806783	0.0328	5.63e-11	--
17:43858629:A:G	rs62057068	G	A	G	0.2396	0.208681	0.99041, 0.99059	1.88e-08	0.8157	0.03622	0.2066	0.2401	0.99877	0.000595	0.7681	0.07682	0.2271	0.2321	0.2146	1.23937	0.0328	5.685e-11	++
17:43859065:T:C	rs62057069	C	T	C	0.2396	0.208681	0.99041, 0.99059	1.88e-08	0.8157	0.03622	0.2066	0.2401	0.99877	0.000595	0.7681	0.07682	0.2271	0.2321	0.2146	1.23937	0.0328	5.685e-11	++
17:43859640:A:G	rs62057070	G	A	G	0.2396	0.208681	0.99041, 0.99058	1.88e-08	0.8157	0.03622	0.2066	0.2401	0.99877	0.000595	0.7681	0.07682	0.2271	0.2321	0.2146	1.23937	0.0328	5.685e-11	++
17:43861117:C:T	rs62057073	T	C	T	0.2396	0.208681	0.99041, 0.99059	1.88e-08	0.8157	0.03622	0.2066	0.2401	0.99877	0.000595	0.7681	0.07682	0.2271	0.2321	-0.2146	0.806864	0.0328	5.685e-11	--
17:43958099:T:C	rs55721252	C	T	C	0.2396	0.166945	0.97779, 0.99477	1.88e-08	0.8158	0.03621	0.2066	0.24	0.9967	0.0005299	0.7667	0.07665	0.2277	0.2329	0.2149	1.23974	0.0327	5.235e-11	++
17:43958139:A:C	rs55876817	C	A	C	0.2396	0.166945	0.97771, 0.99467	1.88e-08	0.8158	0.03621	0.2066	0.24	0.99647	0.0005299	0.7667	0.07665	0.2277	0.2329	0.2149	1.23974	0.0327	5.235e-11	++
17:43990041:A:C	rs62056841	C	A	C	0.2396	0.208681	0.97929, 0.99679	1.88e-08	0.8157	0.03622	0.2066	0.2401	0.99817	0.0005299	0.7667	0.07665	0.2277	0.2329	0.215	1.23986	0.0327	5.175e-11	++
17:43844798:G:A	rs56082319	A	G	A	0.2406	0.166251	0.99137, 0.99142	1.89e-08	0.8158	0.03622	0.2067	0.2402	0.9992	0.0005925	0.7681	0.0768	0.2271	0.2323	-0.2145	0.806945	0.0328	5.785e-11	--
17:43976644:G:A	rs62056792	A	G	A	0.2396	0.166945	0.97921, 0.99816	1.89e-08	0.8158	0.03621	0.2066	0.24	0.99815	0.0005299	0.7667	0.07665	0.2277	0.2329	-0.2149	0.806622	0.0327	5.235e-11	--
17:43766415:A:G	rs62055717	G	A	G	0.2386	0.754401	0.98839, 0.98427	1.91e-08	0.8161	0.03616	0.2074	0.2404	0.98041	0.0005637	0.767	0.07691	0.2266	0.2314	0.2145	1.23924	0.0327	5.624e-11	++
17:43766418:C:T	rs62055718	T	C	T	0.2386	0.754401	0.98828, 0.98416	1.91e-08	0.8161	0.03616	0.2074	0.2404	0.98041	0.0005637	0.767	0.07691	0.2266	0.2314	-0.2145	0.806945	0.0327	5.624e-11	--
17:43840006:T:G	rs11079719	G	T	G	0.2435	1.43737	0.97863, 0.97821	1.91e-08	0.8158	0.03622	0.2067	0.24	genotyped	0.0008562	0.7745	0.07663	0.2293	0.2334	0.2131	1.23751	0.0327	7.678e-11	++
17:43848750:T:C	rs62055935	C	T	C	0.2396	0.250417	0.97987, 0.97918	1.91e-08	0.8156	0.03627	0.2055	0.239	0.98598	0.0005762	0.7674	0.0769	0.2266	0.2318	0.2149	1.23974	0.0328	5.698e-11	++
17:43849327:G:A	rs76294809	A	G	A	0.2396	0.166945	0.99031, 0.99139	1.91e-08	0.8158	0.03622	0.2066	0.24	0.99863	0.000595	0.7681	0.07682	0.2271	0.2321	-0.2145	0.806945	0.0328	5.803e-11	--
17:43849656:C:A	rs62055938	A	C	A	0.2396	0.166945	0.99016, 0.9913	1.91e-08	0.8158	0.03622	0.2066	0.24	0.99848	0.000595	0.7681	0.07682	0.2271	0.2321	-0.2145	0.806945	0.0328	5.803e-11	--
17:43849896:A:G	rs62055940	G	A	G	0.2396	0.166945	0.99034, 0.99141	1.91e-08	0.8158	0.03622	0.2066	0.24	0.99868	0.000595	0.7681	0.07682	0.2271	0.2321	0.2145	1.23924	0.0328	5.803e-11	++
17:43850519:C:T	rs76885724	T	C	T	0.2396	0.166945	0.99035, 0.99141	1.91e-08	0.8158	0.03622	0.2066	0.24	0.99868	0.000595	0.7681	0.07682	0.2271	0.2321	-0.2145	0.806945	0.0328	5.803e-11	--
17:43850966:A:G	rs62055942	G	A	G	0.2396	0.166945	0.99014, 0.99105	1.91e-08	0.8158	0.03622	0.2066	0.24	0.99852	0.0006026	0.7684	0.07681	0.2271	0.232	0.2145	1.23924	0.0328	5.879e-11	++
17:43851018:T:C	rs62055943	C	T	C	0.2396	0.166945	0.99035, 0.99141	1.91e-08	0.8158	0.03622	0.2066	0.24	0.99868	0.000595	0.7681	0.07682	0.2271	0.2321	0.2145	1.23924	0.0328	5.803e-11	++
17:43851851:G:A	rs62055945	A	G	A	0.2396	0.166945	0.99036, 0.99144	1.91e-08	0.8158	0.03622	0.2066	0.24	0.99862	0.000595	0.7681	0.07682	0.2271	0.2321	-0.2145	0.806945	0.0328	5.803e-11	--
17:43851971:C:A	rs62055946	A	C	A	0.2396	0.166945	0.99038, 0.99111	1.91e-08	0.8158	0.03622	0.2066	0.24	0.99866	0.000595	0.7681	0.07682	0.2271	0.2321	-0.2145	0.806945	0.0328	5.803e-11	--
17:43853109:G:A	rs55787105	A	G	A	0.2396	0.166945	0.99011, 0.99099	1.91e-08	0.8158	0.03622	0.2066	0.24	0.9986	0.000595	0.7681	0.07682	0.2271	0.2321	-0.2145	0.806945	0.0328	5.803e-11	--
17:43853133:T:C	rs62055950	C	T	C	0.2396	0.166945	0.99022, 0.99094	1.91e-08	0.8158	0.03622	0.2066	0.24	0.99864	0.000595	0.7681	0.07682	0.2271	0.2321	0.2145	1.23924	0.0328	5.803e-11	++
17:43853235:T:G	rs56043078	G	T	G	0.2396	0.166945	0.99027, 0.99113	1.91e-08	0.8158	0.03622	0.2066	0.24	0.99864	0.000595	0.7681	0.07682	0.2271	0.2321	0.2145	1.23924	0.0328	5.803e-11	++
17:43853457:A:G	rs77965652	G	A	G	0.2396	0.166945	0.99039, 0.99113	1.91e-08	0.8158	0.03622	0.2066	0.24	0.99871	0.000595	0.7681	0.07682	0.2271	0.2321	0.2145	1.23924	0.0328	5.803e-11	++
17:43853526:A:G	rs55849949	G	A	G	0.2396	0.166945	0.99039, 0.99113	1.91e-08	0.8158	0.03622	0.2066	0.24	0.99871	0.000595	0.7681	0.07682	0.2271	0.2321	0.2145	1.23924	0.0328	5.803e-11	++
17:43854267:C:T	rs55991914	T	C	T	0.2396	0.166945	0.99036, 0.99111	1.91e-08	0.8158	0.03622	0.2066	0.24	0.99869	0.000595	0.7681	0.07682	0.2271	0.2321	-0.2145	0.806945	0.0328	5.803e-11	--
17:43854340:A:G	rs62055955	G	A	G	0.2406	0.249377	0.99036, 0.9911	1.91e-08	0.8158	0.03622	0.2066	0.24	0.99869	0.000595	0.7681	0.07682	0.2271	0.2321	0.2145	1.23924	0.0328	5.803e-11	++
17:43854536:C:A	rs62055957	A	C	A	0.2406	0.249377	0.99016, 0.99086	1.91e-08	0.8158	0.03622	0.2066	0.24	0.99872	0.000595	0.7681	0.07682	0.2271	0.2321	-0.2145	0.806945	0.0328	5.803e-11	--
17:43857129:A:C	rs76830096	C	A	C	0.2396	0.166945	0.99022, 0.99101	1.91e-08	0.8158	0.03622	0.2066	0.24	0.99867	0.000595	0.7681	0.07682	0.2271	0.2321	0.2145	1.23924	0.0328	5.803e-11	++
17:44353222:T:G	rs2732703	G	T	G	-	-	0.77834, 0.76561	1.91e-08	0.8097	0.03756	0.1854	0.2169	0.98624	0.0001883	0.7468	0.07817	0.2223	0.2304	0.2263	1.25395	0.0339	2.337e-11	++
17:43939255:T:C	rs56347602	C	T	C	0.2396	0.250417	0.99447, 0.99246	1.94e-08	0.816	0.0362	0.2067	0.2402	0.99858	0.0006283	0.7695	0.07664	0.2282	0.2329	0.214	1.23862	0.0327	6.185e-11	++
17:43939432:G:T	rs56249080	T	G	T	0.2396	0.250417	0.99428, 0.99238	1.94e-08	0.816	0.0362	0.2067	0.2402	0.99845	0.0006283	0.7695	0.07664	0.2282	0.2329	-0.214	0.807348	0.0327	6.185e-11	--
17:43939638:G:A	rs55719714	A	G	A	0.2396	0.250417	0.99394, 0.99213	1.94e-08	0.816	0.0362	0.2067	0.2402	0.99807	0.0006283	0.7695	0.07664	0.2282	0.2329	-0.214	0.807348	0.0327	6.185e-11	--
17:43939659:G:A	rs56299858	A	G	A	0.2396	0.250417	0.99398, 0.99217	1.94e-08	0.816	0.0362	0.2067	0.2402	0.998	0.0006283	0.7695	0.07664	0.2282	0.2329	-0.214	0.807348	0.0327	6.185e-11	--
17:43939936:G:A	rs62054857	A	G	A	0.2396	0.250417	0.99425, 0.99229	1.94e-08	0.816	0.0362	0.2067	0.2402	0.99853	0.0006283	0.7695	0.07664	0.2282	0.2329	-0.214	0.807348	0.0327	6.185e-11	--
17:43940188:T:C	rs62054858	C	T	C	0.2396	0.250417	0.99447, 0.99248	1.94e-08	0.816	0.0362	0.2067	0.2402	0.99858	0.0006283	0.7695	0.07664	0.2282	0.2329	0.214	1.23862	0.0327	6.185e-11	++
17:43940497:C:T	rs79406732	T	C	T	0.2396	0.250417	0.99397, 0.99242	1.94e-08	0.816	0.0362	0.2067	0.2402	0.99833	0.0006554	0.7703	0.0766	0.2282	0.2328	-0.2139	0.807429	0.0327	6.39e-11	--
17:43940685:G:A	rs62054859	A	G	A	0.2396	0.250417	0.99449, 0.9925	1.94e-08	0.816	0.0362	0.2067	0.2402	0.99864	0.0006283	0.7695	0.07664	0.2282	0.2329	-0.214	0.807348	0.0327	6.185e-11	--
17:43941350:C:T	rs62055461	T	C	T	0.2396	0.250417	0.99449, 0.9925	1.94e-08	0.816	0.0362	0.2067	0.2402	0.99864	0.0006283	0.7695	0.07664	0.2282	0.2329	-0.214	0.807348	0.0327	6.185e-11	--
17:43941476:A:C	rs62055462	C	A	C	0.2396	0.250417	0.99447, 0.99248	1.94e-08	0.816	0.0362	0.2067	0.2402	0.99864	0.0006283	0.7695	0.07664	0.2282	0.2329	0.214	1.23862	0.0327	6.185e-11	++
17:43941491:A:G	rs62055463	G	A	G	0.2396	0.250417	0.99447, 0.99249	1.94e-08	0.816	0.0362	0.2067	0.2402	0.99863	0.0006283	0.7695	0.07664	0.2282	0.2329	0.214	1.23862	0.0327	6.185e-11	++
17:43941710:C:T	rs75690239	T	C	T	0.2396	0.250417	0.99447, 0.99247	1.94e-08	0.816	0.0362	0.2067	0.2402	0.99863	0.0006283	0.7695	0.07664	0.2282	0.2329	-0.214	0.807348	0.0327	6.185e-11	--
17:43941858:T:G	rs62055464	G	T	G	0.2396	0.250417	0.99433, 0.99242	1.94e-08	0.816	0.0362	0.2067	0.2402	0.99864	0.0006283	0.7695	0.07664	0.2282	0.2329	0.214	1.23862	0.0327	6.185e-11	++
17:43942656:G:A	rs62055466	A	G	A	0.2396	0.250417	0.99433, 0.99243	1.94e-08	0.816	0.0362	0.2067	0.2402	0.99864	0.0006283	0.7695	0.07664	0.2282	0.2329	-0.214	0.807348	0.0327	6.185e-11	--
17:43942820:T:C	rs62055467	C	T	C	0.2396	0.250417	0.99433, 0.99243	1.94e-08	0.816	0.0362	0.2067	0.2402	0.99864	0.0006283	0.7695	0.07664	0.2282	0.2329	0.214	1.23862	0.0327	6.185e-11	++
17:43943974:C:T	rs56036719	T	C	T	0.2396	0.250417	0.99443, 0.99237	1.94e-08	0.816	0.0362	0.2067	0.2402	0.9986	0.0006283	0.7695	0.07664	0.2282	0.2329	-0.214	0.807348	0.0327	6.185e-11	--
17:43944158:C:T	rs55781174	T	C	T	0.2396	0.250417	0.99442, 0.99233	1.94e-08	0.816	0.0362	0.2067	0.2402	0.99869	0.0006283	0.7695	0.07664	0.2282	0.2329	-0.214	0.807348	0.0327	6.185e-11	--
17:43944519:C:T	rs12150516	T	C	T	0.2396	0.250417	0.99441, 0.9924	1.94e-08	0.816	0.0362	0.2067	0.2402	0.99871	0.0006283	0.7695	0.07664	0.2282	0.2329	-0.214	0.807348	0.0327	6.185e-11	--
17:43976627:G:T	rs77561671	T	G	T	0.2396	0.208681	0.97921, 0.99807	1.94e-08	0.8159	0.03622	0.2066	0.2401	0.99842	0.0005299	0.7667	0.07665	0.2277	0.2329	-0.2148	0.806703	0.0327	5.392e-11	--
17:44011073:G:A	rs17650258	A	G	A	0.2396	0.208681	0.98255, 0.99347	1.94e-08	0.8159	0.03622	0.2066	0.2401	genotyped	0.0005396	0.767	0.07666	0.2277	0.2328	-0.2147	0.806783	0.0327	5.479e-11	--
17:44011825:A:C	rs17564983	C	A	C	0.2396	0.208681	0.98245, 0.99346	1.94e-08	0.8159	0.03622	0.2066	0.2401	genotyped	0.0005396	0.767	0.07666	0.2277	0.2328	0.2147	1.23949	0.0327	5.479e-11	++
17:44222019:G:T	rs2222746	T	G	T	0.2117	5.6684	0.79706, 0.8137	1.95e-08	0.812	0.03708	0.1938	0.2237	0.81364	0.003482	0.7984	0.07708	0.2158	0.2183	-0.2114	0.80945	0.0334	2.493e-10	--
17:43945106:T:C	rs62055475	C	T	C	0.2396	0.208681	0.99441, 0.99317	1.96e-08	0.816	0.0362	0.2067	0.2401	0.9987	0.0006283	0.7695	0.07664	0.2282	0.2329	0.214	1.23862	0.0327	6.185e-11	++
17:43945495:A:G	rs62055476	G	A	G	0.2396	0.208681	0.97985, 0.9933	1.96e-08	0.816	0.0362	0.2067	0.2401	0.99871	0.0006283	0.7695	0.07664	0.2282	0.2329	0.214	1.23862	0.0327	6.185e-11	++
17:43945687:C:A	rs62055477	A	C	A	0.2396	0.208681	0.97984, 0.99329	1.96e-08	0.816	0.0362	0.2067	0.2401	0.99869	0.0006283	0.7695	0.07664	0.2282	0.2329	-0.214	0.807348	0.0327	6.185e-11	--
17:43945855:G:A	rs78637438	A	G	A	0.2396	0.208681	0.97984, 0.99329	1.96e-08	0.816	0.0362	0.2067	0.2401	0.99872	0.0006283	0.7695	0.07664	0.2282	0.2329	-0.214	0.807348	0.0327	6.185e-11	--
17:43945931:T:C	rs2316771	C	T	C	0.2396	0.208681	0.97984, 0.99329	1.96e-08	0.816	0.0362	0.2067	0.2401	0.99872	0.0006283	0.7695	0.07664	0.2282	0.2329	0.214	1.23862	0.0327	6.185e-11	++
17:43945938:C:T	rs62055478	T	C	T	0.2396	0.208681	0.97984, 0.99329	1.96e-08	0.816	0.0362	0.2067	0.2401	0.99872	0.0006283	0.7695	0.07664	0.2282	0.2329	-0.214	0.807348	0.0327	6.185e-11	--
17:43946112:T:C	rs1078830	C	T	C	0.2396	0.250417	0.97974, 0.99317	1.96e-08	0.816	0.0362	0.2067	0.2402	genotyped	0.0006283	0.7695	0.07664	0.2282	0.2329	0.214	1.23862	0.0327	6.185e-11	++
17:43946536:C:T	rs2316773	T	C	T	0.2396	0.208681	0.97951, 0.99296	1.96e-08	0.816	0.0362	0.2067	0.2401	0.99852	0.0006283	0.7695	0.07664	0.2282	0.2329	-0.214	0.807348	0.0327	6.185e-11	--
17:43946875:C:T	rs757055	T	C	T	0.2396	0.208681	0.97958, 0.99303	1.96e-08	0.816	0.0362	0.2067	0.2401	0.99867	0.0006283	0.7695	0.07664	0.2282	0.2329	-0.214	0.807348	0.0327	6.185e-11	--
17:43947488:A:G	rs56398500	G	A	G	0.2396	0.208681	0.97981, 0.99334	1.96e-08	0.816	0.0362	0.2067	0.2401	0.99874	0.0006283	0.7695	0.07664	0.2282	0.2329	0.214	1.23862	0.0327	6.185e-11	++
17:43947928:A:G	rs56289364	G	A	G	0.2396	0.208681	0.97963, 0.99313	1.96e-08	0.816	0.0362	0.2067	0.2401	0.99874	0.0006283	0.7695	0.07664	0.2282	0.2329	0.214	1.23862	0.0327	6.185e-11	++
17:43948040:C:T	rs62055483	T	C	T	0.2396	0.208681	0.97982, 0.99337	1.96e-08	0.816	0.0362	0.2067	0.2401	0.99872	0.0005299	0.7667	0.07665	0.2277	0.2329	-0.2147	0.806783	0.0327	5.407e-11	--
17:43948159:G:A	rs78238042	A	G	A	0.2396	0.208681	0.97982, 0.99338	1.96e-08	0.816	0.0362	0.2067	0.2401	0.99872	0.0005299	0.7667	0.07665	0.2277	0.2329	-0.2147	0.806783	0.0327	5.407e-11	--
17:43948733:C:T	rs55673340	T	C	T	0.2396	0.208681	0.97973, 0.9932	1.96e-08	0.816	0.0362	0.2067	0.2401	0.99872	0.0005299	0.7667	0.07665	0.2277	0.2329	-0.2147	0.806783	0.0327	5.407e-11	--
17:43949008:C:T	rs77092481	T	C	T	0.2396	0.208681	0.9798, 0.99324	1.96e-08	0.816	0.0362	0.2067	0.2401	0.99872	0.0005299	0.7667	0.07665	0.2277	0.2329	-0.2147	0.806783	0.0327	5.407e-11	--
17:43949892:C:T	rs2106784	T	C	T	0.2396	0.208681	0.97978, 0.99321	1.96e-08	0.816	0.0362	0.2067	0.2401	0.99872	0.0005299	0.7667	0.07665	0.2277	0.2329	-0.2147	0.806783	0.0327	5.407e-11	--
17:43950195:T:C	rs2158072	C	T	C	0.2396	0.208681	0.97979, 0.99324	1.96e-08	0.816	0.0362	0.2067	0.2401	0.99872	0.0005299	0.7667	0.07665	0.2277	0.2329	0.2147	1.23949	0.0327	5.407e-11	++
17:43950394:C:T	rs62055488	T	C	T	0.2396	0.208681	0.97982, 0.99337	1.96e-08	0.816	0.0362	0.2067	0.2401	0.99872	0.0005299	0.7667	0.07665	0.2277	0.2329	-0.2147	0.806783	0.0327	5.407e-11	--
17:43950533:A:G	rs62055490	G	A	G	0.2396	0.208681	0.97981, 0.99334	1.96e-08	0.816	0.0362	0.2067	0.2401	0.99872	0.0005299	0.7667	0.07665	0.2277	0.2329	0.2147	1.23949	0.0327	5.407e-11	++
17:43951120:T:C	rs62055491	C	T	C	0.2396	0.208681	0.97982, 0.99338	1.96e-08	0.816	0.0362	0.2067	0.2401	0.99884	0.0005299	0.7667	0.07665	0.2277	0.2329	0.2147	1.23949	0.0327	5.407e-11	++
17:43951220:T:G	rs34416056	G	T	G	0.2396	0.208681	0.97981, 0.99337	1.96e-08	0.816	0.0362	0.2067	0.2401	0.99884	0.0005299	0.7667	0.07665	0.2277	0.2329	0.2147	1.23949	0.0327	5.407e-11	++
17:43951345:C:A	rs62055492	A	C	A	0.2396	0.208681	0.97979, 0.99322	1.96e-08	0.816	0.0362	0.2067	0.2401	0.99884	0.0005299	0.7667	0.07665	0.2277	0.2329	-0.2147	0.806783	0.0327	5.407e-11	--
17:43951995:C:T	rs2055795	T	C	T	0.2396	0.208681	0.97972, 0.99319	1.96e-08	0.816	0.0362	0.2067	0.2401	0.99884	0.0005299	0.7667	0.07665	0.2277	0.2329	-0.2147	0.806783	0.0327	5.407e-11	--
17:43952944:T:C	rs62055493	C	T	C	0.2406	0.207814	0.97975, 0.99332	1.96e-08	0.816	0.0362	0.2067	0.2401	0.99883	0.0005299	0.7667	0.07665	0.2277	0.2329	0.2147	1.23949	0.0327	5.407e-11	++
17:43953016:C:T	rs62055494	T	C	T	0.2406	0.207814	0.97966, 0.99315	1.96e-08	0.816	0.0362	0.2067	0.2401	0.99883	0.0005299	0.7667	0.07665	0.2277	0.2329	-0.2147	0.806783	0.0327	5.407e-11	--
17:43953043:A:C	rs62055495	C	A	C	0.2406	0.207814	0.97975, 0.99332	1.96e-08	0.816	0.0362	0.2067	0.2401	0.99883	0.0005299	0.7667	0.07665	0.2277	0.2329	0.2147	1.23949	0.0327	5.407e-11	++
17:43953307:C:T	rs62055496	T	C	T	0.2396	0.208681	0.97967, 0.99315	1.96e-08	0.816	0.0362	0.2067	0.2401	0.99884	0.0005299	0.7667	0.07665	0.2277	0.2329	-0.2147	0.806783	0.0327	5.407e-11	--
17:43953529:A:G	rs62055497	G	A	G	0.2396	0.208681	0.9797, 0.99317	1.96e-08	0.816	0.0362	0.2067	0.2401	0.99884	0.0005299	0.7667	0.07665	0.2277	0.2329	0.2147	1.23949	0.0327	5.407e-11	++
17:43953814:G:A	rs62055498	A	G	A	0.2396	0.208681	0.97982, 0.99337	1.96e-08	0.816	0.0362	0.2067	0.2401	0.99884	0.0005299	0.7667	0.07665	0.2277	0.2329	-0.2147	0.806783	0.0327	5.407e-11	--
17:43954134:G:A	rs62055500	A	G	A	0.2396	0.208681	0.97982, 0.99337	1.96e-08	0.816	0.0362	0.2067	0.2401	0.99884	0.0005299	0.7667	0.07665	0.2277	0.2329	-0.2147	0.806783	0.0327	5.407e-11	--
17:43954227:G:A	rs62055501	A	G	A	0.2396	0.208681	0.97982, 0.99338	1.96e-08	0.816	0.0362	0.2067	0.2401	0.99884	0.0005299	0.7667	0.07665	0.2277	0.2329	-0.2147	0.806783	0.0327	5.407e-11	--
17:43954284:G:A	rs62055502	A	G	A	0.2396	0.208681	0.97981, 0.99337	1.96e-08	0.816	0.0362	0.2067	0.2401	0.99882	0.0005299	0.7667	0.07665	0.2277	0.2329	-0.2147	0.806783	0.0327	5.407e-11	--
17:43954686:G:A	rs916793	A	G	A	0.2396	0.208681	0.97982, 0.99337	1.96e-08	0.816	0.0362	0.2067	0.2401	genotyped	0.0005299	0.7667	0.07665	0.2277	0.2329	-0.2147	0.806783	0.0327	5.407e-11	--
17:43955030:A:G	rs4441322	G	A	G	0.2396	0.208681	0.97967, 0.99331	1.96e-08	0.816	0.0362	0.2067	0.2401	0.99884	0.0005299	0.7667	0.07665	0.2277	0.2329	0.2147	1.23949	0.0327	5.407e-11	++
17:43955093:T:C	rs113414067	C	T	C	0.2396	0.208681	0.97967, 0.99331	1.96e-08	0.816	0.0362	0.2067	0.2401	0.99884	0.0005299	0.7667	0.07665	0.2277	0.2329	0.2147	1.23949	0.0327	5.407e-11	++
17:43955365:C:A	rs55905252	A	C	A	0.2396	0.208681	0.97982, 0.99337	1.96e-08	0.816	0.0362	0.2067	0.2401	0.99884	0.0005299	0.7667	0.07665	0.2277	0.2329	-0.2147	0.806783	0.0327	5.407e-11	--
17:43957269:T:C	rs56101773	C	T	C	0.2396	0.208681	0.97965, 0.99317	1.96e-08	0.816	0.0362	0.2067	0.2401	0.9988	0.0005299	0.7667	0.07665	0.2277	0.2329	0.2147	1.23949	0.0327	5.407e-11	++
17:43994252:T:C	rs77926909	C	T	C	0.2406	0.166251	0.97896, 0.99516	1.96e-08	0.8162	0.03617	0.2069	0.2402	0.99802	0.0006781	0.7708	0.07659	0.2282	0.2329	0.2135	1.238	0.0327	6.631e-11	++
17:43992581:C:T	rs62056850	T	C	T	0.2406	0	0.97925, 0.99571	1.97e-08	0.8163	0.03615	0.2071	0.2406	0.99812	0.0004395	0.7641	0.07654	0.2277	0.2335	-0.215	0.806541	0.0327	4.761e-11	--
17:43994648:C:T	rs17649553	T	C	T	0.2406	0.166251	0.97814, 0.99447	1.97e-08	0.816	0.0362	0.2067	0.2402	genotyped	0.0005313	0.7666	0.07671	0.2277	0.233	-0.2147	0.806783	0.0327	5.43e-11	--
17:44013483:A:G	rs113756354	G	A	G	0.2396	0.125209	0.97685, 0.9861	1.97e-08	0.816	0.03622	0.2062	0.2399	0.99118	0.0005578	0.7676	0.07664	0.2277	0.2325	0.2145	1.23924	0.0327	5.741e-11	++
17:43987723:G:A	rs28439143	A	G	A	0.2396	0.208681	0.97712, 0.99379	1.98e-08	0.8161	0.03621	0.2066	0.2401	genotyped	0.0005299	0.7667	0.07665	0.2277	0.2329	-0.2146	0.806864	0.0327	5.568e-11	--
17:43843943:G:A	rs62055894	A	G	A	0.2396	0.208681	0.99123, 0.9914	1.99e-08	0.816	0.03622	0.2067	0.2401	0.99925	0.000595	0.7681	0.07682	0.2271	0.2321	-0.2143	0.807106	0.0328	6.045e-11	--
17:43844044:A:G	rs62055895	G	A	G	0.2396	0.208681	0.99154, 0.99155	1.99e-08	0.816	0.03622	0.2067	0.2401	0.9994	0.000595	0.7681	0.07682	0.2271	0.2321	0.2143	1.23899	0.0328	6.045e-11	++
17:43844201:C:T	rs62055896	T	C	T	0.2396	0.208681	0.99154, 0.99155	1.99e-08	0.816	0.03622	0.2067	0.2401	0.99941	0.000595	0.7681	0.07682	0.2271	0.2321	-0.2143	0.807106	0.0328	6.045e-11	--
17:43844559:T:G	rs56194509	G	T	G	0.2396	0.0417362	0.98015, 0.97916	1.99e-08	0.816	0.03623	0.2059	0.2397	0.98688	0.0005059	0.7655	0.07685	0.226	0.2317	0.215	1.23986	0.0328	5.402e-11	++
17:43844560:T:G	rs55657917	G	T	G	0.2396	0.0417362	0.98011, 0.97912	1.99e-08	0.816	0.03623	0.2059	0.2397	0.98682	0.0005059	0.7655	0.07685	0.226	0.2317	0.215	1.23986	0.0328	5.402e-11	++
17:43844859:A:G	rs56109643	G	A	G	0.2396	0.208681	0.99138, 0.99155	1.99e-08	0.816	0.03622	0.2067	0.2401	0.99939	0.0006242	0.7689	0.07681	0.2271	0.232	0.2142	1.23887	0.0328	6.274e-11	++
17:43845041:G:A	rs62055901	A	G	A	0.2396	0.208681	0.99126, 0.99125	1.99e-08	0.816	0.03622	0.2067	0.2401	0.99914	0.0006242	0.7689	0.07681	0.2271	0.232	-0.2142	0.807187	0.0328	6.274e-11	--
17:43988884:T:C	rs62056837	C	T	C	0.2396	0.208681	0.97972, 0.997	2e-08	0.8161	0.0362	0.2067	0.2401	0.99879	0.0005299	0.7667	0.07665	0.2277	0.2329	0.2146	1.23937	0.0327	5.519e-11	++
17:43994386:C:A	rs17649518	A	C	A	0.2396	0.208681	0.97906, 0.99557	2e-08	0.8161	0.0362	0.2067	0.2401	0.99878	0.0005396	0.767	0.07666	0.2277	0.2328	-0.2145	0.806945	0.0327	5.608e-11	--
17:43994623:G:A	rs112647192	A	G	A	0.2396	0.208681	0.9789, 0.9952	2e-08	0.8161	0.0362	0.2067	0.2401	0.99883	0.0005881	0.7683	0.07668	0.2277	0.2326	-0.2142	0.807187	0.0327	5.992e-11	--
17:43994952:A:G	rs17649571	G	A	G	0.2396	0.208681	0.97965, 0.996	2e-08	0.8161	0.0362	0.2067	0.2401	0.99889	0.0005396	0.767	0.07666	0.2277	0.2328	0.2145	1.23924	0.0327	5.608e-11	++
17:43970108:C:A	rs78729125	A	C	A	0.2396	0.208681	0.9792, 0.99747	2.01e-08	0.8162	0.0362	0.2067	0.2401	0.99842	0.0005299	0.7667	0.07665	0.2277	0.2329	-0.2145	0.806945	0.0327	5.633e-11	--
17:43783803:A:G	rs62056909	G	A	G	0.2366	1.60609	0.98849, 0.98468	2.02e-08	0.8161	0.03623	0.2071	0.2404	0.99222	0.0004466	0.7641	0.07664	0.2266	0.2323	0.2152	1.24011	0.0328	4.983e-11	++
17:43944204:T:C	rs12150223	C	T	C	0.2396	0.208681	0.99415, 0.99218	2.02e-08	0.8162	0.0362	0.2067	0.2401	0.99867	0.0006283	0.7695	0.07664	0.2282	0.2329	0.2138	1.23837	0.0327	6.443e-11	++
17:43946838:C:A	rs739642	A	C	A	0.2396	0.208681	0.97931, 0.99323	2.02e-08	0.8162	0.0362	0.2067	0.2401	0.99859	0.0006283	0.7695	0.07664	0.2282	0.2329	-0.2138	0.80751	0.0327	6.443e-11	--
17:44126691:G:A	rs111327992	A	G	A	0.2406	0.290939	0.94236, 0.99151	2.02e-08	0.8165	0.03613	0.2081	0.2413	0.99466	0.0006686	0.7704	0.07666	0.2282	0.2328	-0.2133	0.807914	0.0327	6.744e-11	--
17:43953695:T:C	rs2188888	C	T	C	0.2396	0.0417362	0.97201, 0.98291	2.03e-08	0.8161	0.03623	0.2062	0.2395	0.98695	0.000614	0.7691	0.07663	0.2277	0.2324	0.2141	1.23875	0.0328	6.349e-11	++
17:43953707:C:T	rs3919455	T	C	T	0.2396	0.0417362	0.97197, 0.98292	2.03e-08	0.8161	0.03623	0.2062	0.2395	0.98688	0.000614	0.7691	0.07663	0.2277	0.2324	-0.2141	0.807268	0.0328	6.349e-11	--
17:44293671:A:G	rs2696608	G	A	G	0.2097	3.09967	0.7808, 0.76787	2.03e-08	0.8095	0.03767	0.1849	0.2162	0.97179	0.0003958	0.7597	0.07757	0.2239	0.2297	0.2235	1.25045	0.0339	4.27e-11	++
17:43990662:G:A	rs9944484	A	G	A	0.2396	0.208681	0.97964, 0.99687	2.04e-08	0.8162	0.0362	0.2067	0.2401	0.99869	0.0005299	0.7667	0.07665	0.2277	0.2329	-0.2145	0.806945	0.0327	5.633e-11	--
17:43994435:A:G	rs62056859	G	A	G	0.2396	0.208681	0.97921, 0.9956	2.04e-08	0.8162	0.0362	0.2067	0.2401	0.9988	0.0005396	0.767	0.07666	0.2277	0.2328	0.2144	1.23912	0.0327	5.725e-11	++
17:44013475:G:A	rs79857651	A	G	A	0.2396	0.0834725	0.97657, 0.98562	2.04e-08	0.8162	0.03622	0.2062	0.2398	0.99101	0.0005578	0.7676	0.07664	0.2277	0.2325	-0.2143	0.807106	0.0327	5.981e-11	--
17:44106219:C:T	rs78681971	T	C	T	0.2406	0.166251	0.93596, 0.98368	2.04e-08	0.8164	0.03616	0.2067	0.2402	0.98833	0.0003914	0.7615	0.07682	0.226	0.2318	-0.2155	0.806138	0.0327	4.513e-11	--
17:44106220:A:G	rs79772576	G	A	G	0.2416	0.57947	0.93591, 0.98359	2.04e-08	0.8164	0.03616	0.2067	0.2402	0.98818	0.0003914	0.7615	0.07682	0.226	0.2318	0.2155	1.24048	0.0327	4.513e-11	++
17:43995990:A:G	rs17649635	G	A	G	0.2396	0.250417	0.98259, 0.99544	2.05e-08	0.8163	0.0362	0.2069	0.2402	0.99889	0.0005396	0.767	0.07666	0.2277	0.2328	0.2143	1.23899	0.0327	5.843e-11	++
17:43996908:T:G	rs55760800	G	T	G	0.2396	0.250417	0.98236, 0.99531	2.05e-08	0.8163	0.0362	0.2069	0.2402	0.99885	0.0005396	0.767	0.07666	0.2277	0.2328	0.2143	1.23899	0.0327	5.843e-11	++
17:43996960:A:G	rs56303672	G	A	G	0.2396	0.250417	0.98236, 0.99532	2.05e-08	0.8163	0.0362	0.2069	0.2402	0.99885	0.0005396	0.767	0.07666	0.2277	0.2328	0.2143	1.23899	0.0327	5.843e-11	++
17:43997520:C:T	rs17564223	T	C	T	0.2406	0.166251	0.98235, 0.99533	2.05e-08	0.8163	0.0362	0.2069	0.2402	0.99889	0.0005396	0.767	0.07666	0.2277	0.2328	-0.2143	0.807106	0.0327	5.843e-11	--
17:43998151:C:T	rs62058962	T	C	T	0.2396	0.250417	0.98244, 0.9953	2.05e-08	0.8163	0.0362	0.2069	0.2402	0.99889	0.0005396	0.767	0.07666	0.2277	0.2328	-0.2143	0.807106	0.0327	5.843e-11	--
17:44126673:A:G	rs112333322	G	A	G	0.2406	0.207814	0.93408, 0.98142	2.05e-08	0.8164	0.03617	0.2067	0.2401	0.98436	0.0007285	0.7713	0.07685	0.2277	0.2317	0.2132	1.23763	0.0327	7.353e-11	++
17:44283571:C:T	rs2696455	T	C	T	0.2107	2.1832	0.77448, 0.75933	2.05e-08	0.8095	0.03769	0.1838	0.2153	0.92745	0.0006302	0.7662	0.07791	0.2234	0.2272	-0.2218	0.801076	0.0339	6.309e-11	--
17:43718336:T:C	rs434805	C	T	C	0.2416	0.248344	0.99221, 0.96652	2.06e-08	0.8169	0.03606	0.2102	0.2422	0.98913	0.0008297	0.7749	0.0763	0.2298	0.233	0.2119	1.23602	0.0326	8.097e-11	++
17:43719143:A:G	rs393152	G	A	G	0.2416	0.206954	0.99241, 0.96669	2.06e-08	0.817	0.03606	0.2102	0.2421	genotyped	0.0008297	0.7749	0.0763	0.2298	0.233	0.2118	1.2359	0.0326	8.264e-11	++
17:43946707:T:C	rs739643	C	T	C	0.2396	0.208681	0.97978, 0.99331	2.06e-08	0.8163	0.0362	0.2069	0.2401	0.99865	0.0006283	0.7695	0.07664	0.2282	0.2329	0.2137	1.23825	0.0327	6.576e-11	++
17:43957328:C:T	rs56249780	T	C	T	0.2396	0.208681	0.97977, 0.99728	2.07e-08	0.8163	0.0362	0.2067	0.2401	0.99882	0.0005299	0.7667	0.07665	0.2277	0.2329	-0.2144	0.807026	0.0327	5.75e-11	--
17:43958736:G:A	rs62055525	A	G	A	0.2396	0.208681	0.97917, 0.99626	2.07e-08	0.8163	0.0362	0.2067	0.2401	0.9984	0.0005299	0.7667	0.07665	0.2277	0.2329	-0.2144	0.807026	0.0327	5.75e-11	--
17:43958744:A:G	rs112915466	G	A	G	0.2396	0.208681	0.97922, 0.99632	2.07e-08	0.8163	0.0362	0.2067	0.2401	0.99845	0.0005299	0.7667	0.07665	0.2277	0.2329	0.2144	1.23912	0.0327	5.75e-11	++
17:43959092:G:T	rs56343551	T	G	T	0.2396	0.208681	0.97957, 0.99708	2.07e-08	0.8163	0.0362	0.2067	0.2401	0.99884	0.0005299	0.7667	0.07665	0.2277	0.2329	-0.2144	0.807026	0.0327	5.75e-11	--
17:43959113:A:G	rs55975673	G	A	G	0.2396	0.208681	0.97957, 0.99708	2.07e-08	0.8163	0.0362	0.2067	0.2401	0.99884	0.0005299	0.7667	0.07665	0.2277	0.2329	0.2144	1.23912	0.0327	5.75e-11	++
17:43959261:G:A	rs56387391	A	G	A	0.2396	0.208681	0.97978, 0.99731	2.07e-08	0.8163	0.0362	0.2067	0.2401	0.99884	0.0005299	0.7667	0.07665	0.2277	0.2329	-0.2144	0.807026	0.0327	5.75e-11	--
17:43959661:G:A	rs2019816	A	G	A	0.2396	0.208681	0.97977, 0.99731	2.07e-08	0.8163	0.0362	0.2067	0.2401	0.99884	0.0005299	0.7667	0.07665	0.2277	0.2329	-0.2144	0.807026	0.0327	5.75e-11	--
17:43960020:A:G	rs62055529	G	A	G	0.2396	0.208681	0.97977, 0.9973	2.07e-08	0.8163	0.0362	0.2067	0.2401	0.99884	0.0005299	0.7667	0.07665	0.2277	0.2329	0.2144	1.23912	0.0327	5.75e-11	++
17:43960172:C:T	rs79580365	T	C	T	0.2396	0.208681	0.97978, 0.9973	2.07e-08	0.8163	0.0362	0.2067	0.2401	0.99882	0.0005299	0.7667	0.07665	0.2277	0.2329	-0.2144	0.807026	0.0327	5.75e-11	--
17:43960283:A:G	rs55937610	G	A	G	0.2396	0.208681	0.97973, 0.99717	2.07e-08	0.8163	0.0362	0.2067	0.2401	0.99884	0.0005299	0.7667	0.07665	0.2277	0.2329	0.2144	1.23912	0.0327	5.75e-11	++
17:43960600:T:C	rs56194412	C	T	C	0.2396	0.208681	0.97973, 0.99721	2.07e-08	0.8163	0.0362	0.2067	0.2401	0.99881	0.0005299	0.7667	0.07665	0.2277	0.2329	0.2144	1.23912	0.0327	5.75e-11	++
17:43960997:T:C	rs62055538	C	T	C	0.2396	0.208681	0.9797, 0.99725	2.07e-08	0.8163	0.0362	0.2067	0.2401	0.99881	0.0005299	0.7667	0.07665	0.2277	0.2329	0.2144	1.23912	0.0327	5.75e-11	++
17:43961044:A:G	rs62055539	G	A	G	0.2396	0.208681	0.9797, 0.99725	2.07e-08	0.8163	0.0362	0.2067	0.2401	0.99881	0.0005299	0.7667	0.07665	0.2277	0.2329	0.2144	1.23912	0.0327	5.75e-11	++
17:43961142:T:C	rs62055540	C	T	C	0.2396	0.208681	0.97943, 0.99715	2.07e-08	0.8163	0.0362	0.2067	0.2401	0.99879	0.0005299	0.7667	0.07665	0.2277	0.2329	0.2144	1.23912	0.0327	5.75e-11	++
17:43961292:G:T	rs17770108	T	G	T	0.2396	0.208681	0.9797, 0.99732	2.07e-08	0.8163	0.0362	0.2067	0.2401	genotyped	0.0005299	0.7667	0.07665	0.2277	0.2329	-0.2144	0.807026	0.0327	5.75e-11	--
17:43962982:G:A	rs77426526	A	G	A	0.2396	0.208681	0.97952, 0.99717	2.07e-08	0.8163	0.0362	0.2067	0.2401	0.99857	0.0005138	0.7664	0.07661	0.2277	0.233	-0.2145	0.806945	0.0327	5.631e-11	--
17:43963046:G:A	rs77129180	A	G	A	0.2396	0.208681	0.9797, 0.99732	2.07e-08	0.8163	0.0362	0.2067	0.2401	0.99884	0.0005299	0.7667	0.07665	0.2277	0.2329	-0.2144	0.807026	0.0327	5.75e-11	--
17:43963120:C:T	rs74863825	T	C	T	0.2396	0.208681	0.97961, 0.99715	2.07e-08	0.8163	0.0362	0.2067	0.2401	0.99884	0.0005299	0.7667	0.07665	0.2277	0.2329	-0.2144	0.807026	0.0327	5.75e-11	--
17:43963844:C:T	rs62055542	T	C	T	0.2396	0.208681	0.9798, 0.9973	2.07e-08	0.8163	0.0362	0.2067	0.2401	0.99884	0.0005299	0.7667	0.07665	0.2277	0.2329	-0.2144	0.807026	0.0327	5.75e-11	--
17:43963943:C:A	rs17770120	A	C	A	0.2396	0.208681	0.9798, 0.9973	2.07e-08	0.8163	0.0362	0.2067	0.2401	0.99884	0.0005299	0.7667	0.07665	0.2277	0.2329	-0.2144	0.807026	0.0327	5.75e-11	--
17:43964163:G:A	rs17770150	A	G	A	0.2396	0.208681	0.97977, 0.99727	2.07e-08	0.8163	0.0362	0.2067	0.2401	genotyped	0.0005299	0.7667	0.07665	0.2277	0.2329	-0.2144	0.807026	0.0327	5.75e-11	--
17:43964755:C:T	rs62055547	T	C	T	0.2396	0.208681	0.9798, 0.9973	2.07e-08	0.8163	0.0362	0.2067	0.2401	0.99882	0.0005299	0.7667	0.07665	0.2277	0.2329	-0.2144	0.807026	0.0327	5.75e-11	--
17:43964899:A:G	rs62055548	G	A	G	0.2396	0.208681	0.9798, 0.99732	2.07e-08	0.8163	0.0362	0.2067	0.2401	0.99884	0.0005299	0.7667	0.07665	0.2277	0.2329	0.2144	1.23912	0.0327	5.75e-11	++
17:43965063:T:C	rs113327263	C	T	C	0.2396	0.208681	0.97965, 0.99725	2.07e-08	0.8163	0.0362	0.2067	0.2401	0.99884	0.0005299	0.7667	0.07665	0.2277	0.2329	0.2144	1.23912	0.0327	5.75e-11	++
17:43965680:G:A	rs62055550	A	G	A	0.2396	0.208681	0.97948, 0.99708	2.07e-08	0.8163	0.0362	0.2067	0.2401	0.99881	0.0005299	0.7667	0.07665	0.2277	0.2329	-0.2144	0.807026	0.0327	5.75e-11	--
17:43965955:A:G	rs62055552	G	A	G	0.2396	0.208681	0.97956, 0.99715	2.07e-08	0.8163	0.0362	0.2067	0.2401	0.99883	0.0005299	0.7667	0.07665	0.2277	0.2329	0.2144	1.23912	0.0327	5.75e-11	++
17:43966178:C:A	rs62055553	A	C	A	0.2396	0.208681	0.97963, 0.99724	2.07e-08	0.8163	0.0362	0.2067	0.2401	0.99883	0.0005299	0.7667	0.07665	0.2277	0.2329	-0.2144	0.807026	0.0327	5.75e-11	--
17:43966260:A:G	rs62055554	G	A	G	0.2396	0.208681	0.97959, 0.99724	2.07e-08	0.8163	0.0362	0.2067	0.2401	0.99883	0.0005299	0.7667	0.07665	0.2277	0.2329	0.2144	1.23912	0.0327	5.75e-11	++
17:43966282:G:T	rs62055555	T	G	T	0.2396	0.208681	0.97959, 0.99724	2.07e-08	0.8163	0.0362	0.2067	0.2401	0.99883	0.0005299	0.7667	0.07665	0.2277	0.2329	-0.2144	0.807026	0.0327	5.75e-11	--
17:43966749:T:C	rs62055556	C	T	C	0.2396	0.208681	0.97969, 0.9973	2.07e-08	0.8163	0.0362	0.2067	0.2401	0.99883	0.0005299	0.7667	0.07665	0.2277	0.2329	0.2144	1.23912	0.0327	5.75e-11	++
17:43966795:C:A	rs62055557	A	C	A	0.2396	0.208681	0.9797, 0.99732	2.07e-08	0.8163	0.0362	0.2067	0.2401	0.99884	0.0005299	0.7667	0.07665	0.2277	0.2329	-0.2144	0.807026	0.0327	5.75e-11	--
17:43966955:A:G	rs62055558	G	A	G	0.2396	0.208681	0.97969, 0.9973	2.07e-08	0.8163	0.0362	0.2067	0.2401	0.99883	0.0005299	0.7667	0.07665	0.2277	0.2329	0.2144	1.23912	0.0327	5.75e-11	++
17:43967138:T:G	rs62055559	G	T	G	0.2396	0.208681	0.97959, 0.99728	2.07e-08	0.8163	0.0362	0.2067	0.2401	0.99884	0.0005299	0.7667	0.07665	0.2277	0.2329	0.2144	1.23912	0.0327	5.75e-11	++
17:43968219:A:G	rs17691466	G	A	G	0.2396	0.208681	0.97967, 0.99743	2.07e-08	0.8163	0.0362	0.2067	0.2401	0.99885	0.0005299	0.7667	0.07665	0.2277	0.2329	0.2144	1.23912	0.0327	5.75e-11	++
17:43968572:G:A	rs62056760	A	G	A	0.2396	0.208681	0.97958, 0.99725	2.07e-08	0.8163	0.0362	0.2067	0.2401	0.99863	0.0005299	0.7667	0.07665	0.2277	0.2329	-0.2144	0.807026	0.0327	5.75e-11	--
17:43968874:A:G	rs55943606	G	A	G	0.2396	0.208681	0.9797, 0.99743	2.07e-08	0.8163	0.0362	0.2067	0.2401	0.99885	0.0005299	0.7667	0.07665	0.2277	0.2329	0.2144	1.23912	0.0327	5.75e-11	++
17:43968937:T:C	rs55895732	C	T	C	0.2396	0.208681	0.97972, 0.99734	2.07e-08	0.8163	0.0362	0.2067	0.2401	0.9987	0.0005299	0.7667	0.07665	0.2277	0.2329	0.2144	1.23912	0.0327	5.75e-11	++
17:43969779:G:T	rs17770337	T	G	T	0.2396	0.208681	0.9796, 0.99725	2.07e-08	0.8163	0.0362	0.2067	0.2401	0.99884	0.0005299	0.7667	0.07665	0.2277	0.2329	-0.2144	0.807026	0.0327	5.75e-11	--
17:43969833:A:G	rs62056773	G	A	G	0.2396	0.208681	0.97961, 0.99764	2.07e-08	0.8163	0.0362	0.2067	0.2401	0.99885	0.0005299	0.7667	0.07665	0.2277	0.2329	0.2144	1.23912	0.0327	5.75e-11	++
17:43969901:G:A	rs62056774	A	G	A	0.2396	0.208681	0.97961, 0.99764	2.07e-08	0.8163	0.0362	0.2067	0.2401	0.99885	0.0005299	0.7667	0.07665	0.2277	0.2329	-0.2144	0.807026	0.0327	5.75e-11	--
17:43969952:T:C	rs62056775	C	T	C	0.2396	0.208681	0.97952, 0.9976	2.07e-08	0.8163	0.0362	0.2067	0.2401	0.99885	0.0005299	0.7667	0.07665	0.2277	0.2329	0.2144	1.23912	0.0327	5.75e-11	++
17:43969995:C:T	rs62056776	T	C	T	0.2396	0.208681	0.97952, 0.9976	2.07e-08	0.8163	0.0362	0.2067	0.2401	0.99885	0.0005299	0.7667	0.07665	0.2277	0.2329	-0.2144	0.807026	0.0327	5.75e-11	--
17:43970154:T:C	rs17770343	C	T	C	0.2396	0.208681	0.97952, 0.9976	2.07e-08	0.8163	0.0362	0.2067	0.2401	genotyped	0.0005299	0.7667	0.07665	0.2277	0.2329	0.2144	1.23912	0.0327	5.75e-11	++
17:43970303:G:A	rs62056777	A	G	A	0.2396	0.208681	0.9797, 0.99763	2.07e-08	0.8163	0.0362	0.2067	0.2401	0.99885	0.0005299	0.7667	0.07665	0.2277	0.2329	-0.2144	0.807026	0.0327	5.75e-11	--
17:43970662:G:T	rs17691610	T	G	T	0.2396	0.208681	0.97976, 0.9978	2.07e-08	0.8163	0.0362	0.2067	0.2401	0.99885	0.0005299	0.7667	0.07665	0.2277	0.2329	-0.2144	0.807026	0.0327	5.75e-11	--
17:43971481:T:C	rs80233201	C	T	C	0.2396	0.208681	0.97977, 0.99776	2.07e-08	0.8163	0.0362	0.2067	0.2401	0.99885	0.0005299	0.7667	0.07665	0.2277	0.2329	0.2144	1.23912	0.0327	5.75e-11	++
17:43971785:A:G	rs11575895	G	A	G	0.2396	0.208681	0.97979, 0.9978	2.07e-08	0.8163	0.0362	0.2067	0.2401	0.99885	0.0005299	0.7667	0.07665	0.2277	0.2329	0.2144	1.23912	0.0327	5.75e-11	++
17:43971937:C:A	rs62056779	A	C	A	0.2396	0.208681	0.97979, 0.99772	2.07e-08	0.8163	0.0362	0.2067	0.2401	0.99885	0.0005299	0.7667	0.07665	0.2277	0.2329	-0.2144	0.807026	0.0327	5.75e-11	--
17:43972142:G:A	rs11575896	A	G	A	0.2396	0.208681	0.97975, 0.99772	2.07e-08	0.8163	0.0362	0.2067	0.2401	0.99885	0.0005299	0.7667	0.07665	0.2277	0.2329	-0.2144	0.807026	0.0327	5.75e-11	--
17:43972581:C:T	rs74457229	T	C	T	0.2396	0.208681	0.97979, 0.9978	2.07e-08	0.8163	0.0362	0.2067	0.2401	0.99885	0.0005299	0.7667	0.07665	0.2277	0.2329	-0.2144	0.807026	0.0327	5.75e-11	--
17:43973080:A:G	rs74548327	G	A	G	0.2396	0.208681	0.97969, 0.99804	2.07e-08	0.8163	0.0362	0.2067	0.2401	0.99869	0.0005299	0.7667	0.07665	0.2277	0.2329	0.2144	1.23912	0.0327	5.75e-11	++
17:43973233:C:T	rs76324150	T	C	T	0.2396	0.208681	0.97976, 0.99811	2.07e-08	0.8163	0.0362	0.2067	0.2401	0.99885	0.0005299	0.7667	0.07665	0.2277	0.2329	-0.2144	0.807026	0.0327	5.75e-11	--
17:43973408:C:T	rs113347741	T	C	T	0.2396	0.208681	0.97972, 0.99806	2.07e-08	0.8163	0.0362	0.2067	0.2401	0.99881	0.0005299	0.7667	0.07665	0.2277	0.2329	-0.2144	0.807026	0.0327	5.75e-11	--
17:43973413:A:G	rs78720789	G	A	G	0.2396	0.208681	0.97972, 0.99806	2.07e-08	0.8163	0.0362	0.2067	0.2401	0.99881	0.0005299	0.7667	0.07665	0.2277	0.2329	0.2144	1.23912	0.0327	5.75e-11	++
17:43973652:C:T	rs62056780	T	C	T	0.2396	0.208681	0.97973, 0.9981	2.07e-08	0.8163	0.0362	0.2067	0.2401	0.99885	0.0005299	0.7667	0.07665	0.2277	0.2329	-0.2144	0.807026	0.0327	5.75e-11	--
17:43973899:T:C	rs62056781	C	T	C	0.2396	0.208681	0.97976, 0.9981	2.07e-08	0.8163	0.0362	0.2067	0.2401	0.99885	0.0005299	0.7667	0.07665	0.2277	0.2329	0.2144	1.23912	0.0327	5.75e-11	++
17:43974065:C:A	rs74496580	A	C	A	0.2396	0.208681	0.97967, 0.99809	2.07e-08	0.8163	0.0362	0.2067	0.2401	0.99885	0.0005299	0.7667	0.07665	0.2277	0.2329	-0.2144	0.807026	0.0327	5.75e-11	--
17:43974230:C:T	rs62056782	T	C	T	0.2396	0.208681	0.9795, 0.99802	2.07e-08	0.8163	0.0362	0.2067	0.2401	0.99881	0.0005299	0.7667	0.07665	0.2277	0.2329	-0.2144	0.807026	0.0327	5.75e-11	--
17:43974476:G:T	rs80346216	T	G	T	0.2406	0.207814	0.97949, 0.99802	2.07e-08	0.8163	0.0362	0.2067	0.2401	0.99881	0.0005299	0.7667	0.07665	0.2277	0.2329	-0.2144	0.807026	0.0327	5.75e-11	--
17:43975263:T:C	rs62056785	C	T	C	0.2396	0.208681	0.97958, 0.9982	2.07e-08	0.8163	0.0362	0.2067	0.2401	genotyped	0.0005299	0.7667	0.07665	0.2277	0.2329	0.2144	1.23912	0.0327	5.75e-11	++
17:43975285:T:C	rs62056786	C	T	C	0.2396	0.208681	0.97955, 0.9982	2.07e-08	0.8163	0.0362	0.2067	0.2401	genotyped	0.0005299	0.7667	0.07665	0.2277	0.2329	0.2144	1.23912	0.0327	5.75e-11	++
17:43975415:A:C	rs62056789	C	A	C	0.2396	0.208681	0.97951, 0.99808	2.07e-08	0.8163	0.0362	0.2067	0.2401	0.99865	0.0005299	0.7667	0.07665	0.2277	0.2329	0.2144	1.23912	0.0327	5.75e-11	++
17:43975417:G:A	rs62056790	A	G	A	0.2396	0.208681	0.97951, 0.99808	2.07e-08	0.8163	0.0362	0.2067	0.2401	0.99865	0.0005299	0.7667	0.07665	0.2277	0.2329	-0.2144	0.807026	0.0327	5.75e-11	--
17:43977018:A:G	rs62056793	G	A	G	0.2396	0.208681	0.97929, 0.99839	2.07e-08	0.8163	0.0362	0.2067	0.2401	0.99843	0.0005299	0.7667	0.07665	0.2277	0.2329	0.2144	1.23912	0.0327	5.75e-11	++
17:43977049:A:G	rs62056794	G	A	G	0.2396	0.208681	0.97938, 0.99839	2.07e-08	0.8163	0.0362	0.2067	0.2401	0.99843	0.0005299	0.7667	0.07665	0.2277	0.2329	0.2144	1.23912	0.0327	5.75e-11	++
17:43977702:C:T	rs1864324	T	C	T	0.2396	0.208681	0.97971, 0.99852	2.07e-08	0.8163	0.0362	0.2067	0.2401	0.99862	0.0005299	0.7667	0.07665	0.2277	0.2329	-0.2144	0.807026	0.0327	5.75e-11	--
17:43977827:C:T	rs1864325	T	C	T	0.2396	0.208681	0.97974, genotyped	2.07e-08	0.8163	0.0362	0.2067	0.2401	0.99884	0.0005299	0.7667	0.07665	0.2277	0.2329	-0.2144	0.807026	0.0327	5.75e-11	--
17:43978041:C:T	rs62056795	T	C	T	0.2396	0.208681	0.97965, 0.99868	2.07e-08	0.8163	0.0362	0.2067	0.2401	0.99884	0.0005299	0.7667	0.07665	0.2277	0.2329	-0.2144	0.807026	0.0327	5.75e-11	--
17:43978120:A:G	rs62056796	G	A	G	0.2396	0.208681	0.97969, 0.99868	2.07e-08	0.8163	0.0362	0.2067	0.2401	0.99885	0.0005299	0.7667	0.07665	0.2277	0.2329	0.2144	1.23912	0.0327	5.75e-11	++
17:43978320:G:A	rs55823844	A	G	A	0.2396	0.208681	0.97961, 0.99841	2.07e-08	0.8163	0.0362	0.2067	0.2401	0.99881	0.0005299	0.7667	0.07665	0.2277	0.2329	-0.2144	0.807026	0.0327	5.75e-11	--
17:43978534:G:A	rs1560310	A	G	A	0.2396	0.208681	0.97968, 0.99864	2.07e-08	0.8163	0.0362	0.2067	0.2401	genotyped	0.0005299	0.7667	0.07665	0.2277	0.2329	-0.2144	0.807026	0.0327	5.75e-11	--
17:43978604:A:G	rs1467962	G	A	G	0.2396	0.208681	0.97976, 0.99844	2.07e-08	0.8163	0.0362	0.2067	0.2401	0.99885	0.0005299	0.7667	0.07665	0.2277	0.2329	0.2144	1.23912	0.0327	5.75e-11	++
17:43978625:T:C	rs1560311	C	T	C	0.2396	0.208681	0.97976, 0.99844	2.07e-08	0.8163	0.0362	0.2067	0.2401	genotyped	0.0005299	0.7667	0.07665	0.2277	0.2329	0.2144	1.23912	0.0327	5.75e-11	++
17:43978934:T:G	rs1467963	G	T	G	0.2396	0.208681	0.97978, 0.99858	2.07e-08	0.8163	0.0362	0.2067	0.2401	genotyped	0.0005299	0.7667	0.07665	0.2277	0.2329	0.2144	1.23912	0.0327	5.75e-11	++
17:43979504:G:A	rs62056801	A	G	A	0.2396	0.208681	0.97955, 0.99833	2.07e-08	0.8163	0.0362	0.2067	0.2401	0.99879	0.0005299	0.7667	0.07665	0.2277	0.2329	-0.2144	0.807026	0.0327	5.75e-11	--
17:43979622:G:A	rs113834264	A	G	A	0.2396	0.208681	0.97959, 0.99834	2.07e-08	0.8163	0.0362	0.2067	0.2401	0.9988	0.0005299	0.7667	0.07665	0.2277	0.2329	-0.2144	0.807026	0.0327	5.75e-11	--
17:43979971:C:T	rs2082068	T	C	T	0.2396	0.208681	0.97952, 0.99829	2.07e-08	0.8163	0.0362	0.2067	0.2401	0.99872	0.0005299	0.7667	0.07665	0.2277	0.2329	-0.2144	0.807026	0.0327	5.75e-11	--
17:43980530:A:C	rs1984937	C	A	C	0.2396	0.208681	0.9797, 0.99832	2.07e-08	0.8163	0.0362	0.2067	0.2401	genotyped	0.0005299	0.7667	0.07665	0.2277	0.2329	0.2144	1.23912	0.0327	5.75e-11	++
17:43980762:A:G	rs62056802	G	A	G	0.2396	0.208681	0.97971, 0.99831	2.07e-08	0.8163	0.0362	0.2067	0.2401	0.99885	0.0005299	0.7667	0.07665	0.2277	0.2329	0.2144	1.23912	0.0327	5.75e-11	++
17:43981795:G:A	rs113589236	A	G	A	0.2396	0.208681	0.97965, 0.99826	2.07e-08	0.8163	0.0362	0.2067	0.2401	0.99877	0.0005299	0.7667	0.07665	0.2277	0.2329	-0.2144	0.807026	0.0327	5.75e-11	--
17:43981958:C:T	rs112275277	T	C	T	0.2396	0.208681	0.97969, 0.99829	2.07e-08	0.8163	0.0362	0.2067	0.2401	0.99882	0.0005299	0.7667	0.07665	0.2277	0.2329	-0.2144	0.807026	0.0327	5.75e-11	--
17:43982159:A:G	rs62056803	G	A	G	0.2396	0.208681	0.97961, 0.99792	2.07e-08	0.8163	0.0362	0.2067	0.2401	0.99885	0.0005299	0.7667	0.07665	0.2277	0.2329	0.2144	1.23912	0.0327	5.75e-11	++
17:43982286:C:T	rs62056804	T	C	T	0.2396	0.208681	0.97961, 0.99792	2.07e-08	0.8163	0.0362	0.2067	0.2401	0.99885	0.0005299	0.7667	0.07665	0.2277	0.2329	-0.2144	0.807026	0.0327	5.75e-11	--
17:43983159:T:C	rs75617973	C	T	C	0.2396	0.208681	0.9798, 0.99794	2.07e-08	0.8163	0.0362	0.2067	0.2401	0.99887	0.0005299	0.7667	0.07665	0.2277	0.2329	0.2144	1.23912	0.0327	5.75e-11	++
17:43983801:A:G	rs62056806	G	A	G	0.2396	0.208681	0.9798, 0.99793	2.07e-08	0.8163	0.0362	0.2067	0.2401	0.99887	0.0005299	0.7667	0.07665	0.2277	0.2329	0.2144	1.23912	0.0327	5.75e-11	++
17:43984399:C:T	rs1467966	T	C	T	0.2396	0.208681	0.9798, 0.99788	2.07e-08	0.8163	0.0362	0.2067	0.2401	0.99887	0.0005299	0.7667	0.07665	0.2277	0.2329	-0.2144	0.807026	0.0327	5.75e-11	--
17:43984864:C:T	rs79492906	T	C	T	0.2396	0.208681	0.97965, 0.9976	2.07e-08	0.8163	0.0362	0.2067	0.2401	0.99887	0.0005299	0.7667	0.07665	0.2277	0.2329	-0.2144	0.807026	0.0327	5.75e-11	--
17:43985247:C:T	rs62056811	T	C	T	0.2406	0.207814	0.97965, 0.9976	2.07e-08	0.8163	0.0362	0.2067	0.2401	0.99887	0.0005299	0.7667	0.07665	0.2277	0.2329	-0.2144	0.807026	0.0327	5.75e-11	--
17:43985597:C:T	rs74509629	T	C	T	0.2396	0.208681	0.97972, 0.99753	2.07e-08	0.8163	0.0362	0.2067	0.2401	0.99863	0.0005299	0.7667	0.07665	0.2277	0.2329	-0.2144	0.807026	0.0327	5.75e-11	--
17:43985662:T:C	rs79290980	C	T	C	0.2396	0.208681	0.97978, 0.99762	2.07e-08	0.8163	0.0362	0.2067	0.2401	0.99885	0.0005299	0.7667	0.07665	0.2277	0.2329	0.2144	1.23912	0.0327	5.75e-11	++
17:43986396:C:T	rs1467968	T	C	T	0.2396	0.208681	0.9792, 0.99693	2.07e-08	0.8163	0.0362	0.2067	0.2401	genotyped	0.0005299	0.7667	0.07665	0.2277	0.2329	-0.2144	0.807026	0.0327	5.75e-11	--
17:43989087:A:G	rs62056838	G	A	G	0.2396	0.208681	0.9798, 0.9972	2.07e-08	0.8163	0.0362	0.2067	0.2401	0.99886	0.0005299	0.7667	0.07665	0.2277	0.2329	0.2144	1.23912	0.0327	5.75e-11	++
17:43989221:T:C	rs62056839	C	T	C	0.2396	0.208681	0.9798, 0.9972	2.07e-08	0.8163	0.0362	0.2067	0.2401	0.99886	0.0005299	0.7667	0.07665	0.2277	0.2329	0.2144	1.23912	0.0327	5.75e-11	++
17:43989689:T:C	rs62056840	C	T	C	0.2396	0.208681	0.97969, 0.99705	2.07e-08	0.8163	0.0362	0.2067	0.2401	0.99881	0.0005299	0.7667	0.07665	0.2277	0.2329	0.2144	1.23912	0.0327	5.75e-11	++
17:43989898:T:G	rs112116311	G	T	G	0.2396	0.208681	0.97958, 0.99707	2.07e-08	0.8163	0.0362	0.2067	0.2401	0.99879	0.0005299	0.7667	0.07665	0.2277	0.2329	0.2144	1.23912	0.0327	5.75e-11	++
17:43989909:A:G	rs78209533	G	A	G	0.2396	0.208681	0.97957, 0.99699	2.07e-08	0.8163	0.0362	0.2067	0.2401	0.99879	0.0005299	0.7667	0.07665	0.2277	0.2329	0.2144	1.23912	0.0327	5.75e-11	++
17:43990072:A:G	rs79860128	G	A	G	0.2396	0.208681	0.97973, 0.99719	2.07e-08	0.8163	0.0362	0.2067	0.2401	0.99884	0.0005299	0.7667	0.07665	0.2277	0.2329	0.2144	1.23912	0.0327	5.75e-11	++
17:43990919:A:G	rs17563965	G	A	G	0.2396	0.208681	0.9798, 0.99694	2.07e-08	0.8163	0.0362	0.2067	0.2401	genotyped	0.0005299	0.7667	0.07665	0.2277	0.2329	0.2144	1.23912	0.0327	5.75e-11	++
17:43991272:A:G	rs17563986	G	A	G	0.2396	0.208681	0.97975, 0.99688	2.07e-08	0.8163	0.0362	0.2067	0.2401	0.99886	0.0005299	0.7667	0.07665	0.2277	0.2329	0.2144	1.23912	0.0327	5.75e-11	++
17:43991888:G:A	rs55682376	A	G	A	0.2396	0.208681	0.97977, 0.99695	2.07e-08	0.8163	0.0362	0.2067	0.2401	0.99887	0.0005299	0.7667	0.07665	0.2277	0.2329	-0.2144	0.807026	0.0327	5.75e-11	--
17:43992456:G:A	rs62056848	A	G	A	0.2396	0.208681	0.97962, 0.99618	2.07e-08	0.8163	0.0362	0.2067	0.2401	0.99868	0.0005299	0.7667	0.07665	0.2277	0.2329	-0.2144	0.807026	0.0327	5.75e-11	--
17:43992806:A:G	rs62056851	G	A	G	0.2396	0.208681	0.97974, 0.99625	2.07e-08	0.8163	0.0362	0.2067	0.2401	0.99881	0.0005299	0.7667	0.07665	0.2277	0.2329	0.2144	1.23912	0.0327	5.75e-11	++
17:43994358:C:T	rs111541901	T	C	T	0.2396	0.208681	0.97916, 0.99548	2.07e-08	0.8163	0.0362	0.2067	0.2401	0.99869	0.0005396	0.767	0.07666	0.2277	0.2328	-0.2143	0.807106	0.0327	5.843e-11	--
17:43995098:G:A	rs17564153	A	G	A	0.2396	0.208681	0.97954, 0.99598	2.07e-08	0.8163	0.0362	0.2067	0.2401	0.99889	0.0005396	0.767	0.07666	0.2277	0.2328	-0.2143	0.807106	0.0327	5.843e-11	--
17:43951717:G:A	rs2055794	A	G	A	0.2396	0.208681	0.97965, 0.99284	2.08e-08	0.8163	0.03621	0.2067	0.2401	genotyped	0.0005299	0.7667	0.07665	0.2277	0.2329	-0.2144	0.807026	0.0327	5.801e-11	--
17:43982903:A:G	rs77084869	G	A	G	0.2396	0.208681	0.97975, 0.99787	2.08e-08	0.8163	0.0362	0.2067	0.2401	0.99885	0.0005299	0.7667	0.07665	0.2277	0.2329	0.2144	1.23912	0.0327	5.75e-11	++
17:43982961:T:C	rs74573628	C	T	C	0.2396	0.208681	0.97965, 0.99779	2.08e-08	0.8163	0.0362	0.2067	0.2401	0.99878	0.0005299	0.7667	0.07665	0.2277	0.2329	0.2144	1.23912	0.0327	5.75e-11	++
17:43983363:G:A	rs62056805	A	G	A	0.2396	0.208681	0.97975, 0.99786	2.08e-08	0.8163	0.0362	0.2067	0.2401	0.99887	0.0005299	0.7667	0.07665	0.2277	0.2329	-0.2144	0.807026	0.0327	5.75e-11	--
17:43986420:A:G	rs4371195	G	A	G	0.2396	0.208681	0.97911, 0.99694	2.08e-08	0.8163	0.0362	0.2067	0.2401	0.99885	0.0005299	0.7667	0.07665	0.2277	0.2329	0.2144	1.23912	0.0327	5.75e-11	++
17:44015464:A:G	rs12150230	G	A	G	0.2396	0.166945	0.98088, 0.99165	2.09e-08	0.8163	0.03622	0.2065	0.24	0.99884	0.0005396	0.767	0.07666	0.2277	0.2328	0.2143	1.23899	0.0327	5.947e-11	++
17:44033132:C:T	rs113520245	T	C	T	0.2396	0.33389	0.967, 0.97532	2.09e-08	0.8159	0.03629	0.2057	0.2388	0.97926	0.0004224	0.7629	0.07676	0.2266	0.2318	-0.2157	0.805977	0.0328	4.846e-11	--
17:43776741:T:C	rs76761706	C	T	C	0.2396	0.0417362	0.98718, 0.9813	2.1e-08	0.8164	0.03621	0.207	0.2397	0.98706	0.0005497	0.7669	0.07682	0.2271	0.2321	0.2142	1.23887	0.0328	6.137e-11	++
17:43776742:T:C	rs80143279	C	T	C	0.2396	0.0417362	0.9872, 0.98117	2.1e-08	0.8164	0.03621	0.207	0.2397	genotyped	0.0005497	0.7669	0.07682	0.2271	0.2321	0.2142	1.23887	0.0328	6.137e-11	++
17:43846668:C:A	rs62055903	A	C	A	0.2396	0.208681	0.99027, 0.99163	2.1e-08	0.8163	0.03622	0.2067	0.2401	0.99952	0.000595	0.7681	0.07682	0.2271	0.2321	-0.214	0.807348	0.0328	6.428e-11	--
17:43846820:G:A	rs111374028	A	G	A	0.2396	0.208681	0.9904, 0.99163	2.1e-08	0.8163	0.03622	0.2067	0.2401	genotyped	0.000595	0.7681	0.07682	0.2271	0.2321	-0.214	0.807348	0.0328	6.428e-11	--
17:43847039:C:T	rs113934115	T	C	T	0.2396	0.208681	0.9904, 0.99163	2.1e-08	0.8163	0.03622	0.2067	0.2401	0.99952	0.000595	0.7681	0.07682	0.2271	0.2321	-0.214	0.807348	0.0328	6.428e-11	--
17:43847374:G:A	rs62055928	A	G	A	0.2396	0.208681	0.99025, 0.99157	2.1e-08	0.8163	0.03622	0.2067	0.2401	0.9994	0.000595	0.7681	0.07682	0.2271	0.2321	-0.214	0.807348	0.0328	6.428e-11	--
17:43847741:T:C	rs56268325	C	T	C	0.2396	0.208681	0.99027, 0.99163	2.1e-08	0.8163	0.03622	0.2067	0.2401	0.99874	0.000595	0.7681	0.07682	0.2271	0.2321	0.214	1.23862	0.0328	6.428e-11	++
17:43847868:T:C	rs56070245	C	T	C	0.2396	0.208681	0.9902, 0.9916	2.1e-08	0.8163	0.03622	0.2067	0.2401	0.99874	0.000595	0.7681	0.07682	0.2271	0.2321	0.214	1.23862	0.0328	6.428e-11	++
17:43847912:T:C	rs56387266	C	T	C	0.2396	0.208681	0.9904, 0.99163	2.1e-08	0.8163	0.03622	0.2067	0.2401	0.99874	0.000595	0.7681	0.07682	0.2271	0.2321	0.214	1.23862	0.0328	6.428e-11	++
17:43848181:C:T	rs34303488	T	C	T	0.2396	0.208681	0.99034, 0.99159	2.1e-08	0.8163	0.03622	0.2067	0.2401	0.99864	0.000595	0.7681	0.07682	0.2271	0.2321	-0.214	0.807348	0.0328	6.428e-11	--
17:43949092:T:G	rs62055486	G	T	G	0.2396	0.208681	0.97974, 0.993	2.12e-08	0.8165	0.03619	0.2069	0.2401	0.99864	0.0005242	0.7666	0.07665	0.2277	0.233	0.2142	1.23887	0.0327	5.909e-11	++
17:43976064:T:C	rs62056791	C	T	C	0.2396	0.208681	0.97964, 0.99832	2.12e-08	0.8164	0.0362	0.2067	0.2401	0.99877	0.0005299	0.7667	0.07665	0.2277	0.2329	0.2143	1.23899	0.0327	5.869e-11	++
17:43992305:G:A	rs55933304	A	G	A	0.2396	0.0834725	0.97656, 0.99246	2.12e-08	0.8164	0.03621	0.2066	0.2398	0.99434	0.0005499	0.7673	0.07666	0.2277	0.2328	-0.2142	0.807187	0.0327	6.105e-11	--
17:44006954:T:C	rs62061707	C	T	C	0.2396	0.166945	0.97801, 0.98871	2.12e-08	0.8164	0.03621	0.2066	0.24	0.99291	0.0004248	0.7631	0.07671	0.2271	0.2328	0.2152	1.24011	0.0327	5.013e-11	++
17:43986462:A:G	rs12150527	G	A	G	0.2396	0.166945	0.97923, 0.99701	2.14e-08	0.8165	0.0362	0.2067	0.24	0.99853	0.0005299	0.7667	0.07665	0.2277	0.2329	0.2142	1.23887	0.0327	5.99e-11	++
17:43987184:T:C	rs111447859	C	T	C	0.2396	0.208681	0.9794, 0.9972	2.14e-08	0.8165	0.03621	0.2067	0.2401	0.99845	0.0005299	0.7667	0.07665	0.2277	0.2329	0.2142	1.23887	0.0327	6.043e-11	++
17:43848412:A:G	rs62055932	G	A	G	0.2396	0.166945	0.98965, 0.99066	2.15e-08	0.8165	0.03621	0.2067	0.24	0.99811	0.000595	0.7681	0.07682	0.2271	0.2321	0.2138	1.23837	0.0328	6.637e-11	++
17:43848461:G:A	rs62055933	A	G	A	0.2396	0.166945	0.98961, 0.99048	2.15e-08	0.8165	0.03621	0.2067	0.24	0.99817	0.000595	0.7681	0.07682	0.2271	0.2321	-0.2138	0.80751	0.0328	6.637e-11	--
17:44012915:T:C	rs77924424	C	T	C	0.2396	0.208681	0.98232, 0.99307	2.15e-08	0.8165	0.03621	0.2067	0.2401	0.99873	0.0005396	0.767	0.07666	0.2277	0.2328	0.2141	1.23875	0.0327	6.141e-11	++
17:44033169:T:C	rs113277432	C	T	C	0.2396	0.375626	0.96664, 0.9748	2.16e-08	0.8161	0.0363	0.2057	0.2387	0.97928	0.0004139	0.7626	0.07674	0.2266	0.2319	0.2156	1.24061	0.0328	5.003e-11	++
17:44033188:G:A	rs112950348	A	G	A	0.2396	0.375626	0.96613, 0.97448	2.16e-08	0.8161	0.0363	0.2057	0.2387	0.97835	0.0004229	0.763	0.07672	0.2266	0.2318	-0.2155	0.806138	0.0328	5.086e-11	--
17:43913557:T:G	rs75104593	G	T	G	0.2416	0.910596	0.98408, 0.97508	2.17e-08	0.8163	0.03626	0.2061	0.2394	0.98452	0.0006798	0.7707	0.07667	0.2277	0.232	0.2135	1.238	0.0328	7.381e-11	++
17:43913558:T:G	rs74998289	G	T	G	0.2416	0.910596	0.98388, 0.975	2.17e-08	0.8163	0.03626	0.2061	0.2394	0.9844	0.0006798	0.7707	0.07667	0.2277	0.232	0.2135	1.238	0.0328	7.381e-11	++
17:43992244:G:A	rs56042957	A	G	A	0.2396	0.0834725	0.97624, 0.99289	2.17e-08	0.8165	0.03621	0.2066	0.2398	0.99411	0.0005499	0.7673	0.07666	0.2277	0.2328	-0.2141	0.807268	0.0327	6.231e-11	--
17:43992283:A:G	rs55810795	G	A	G	0.2396	0.0834725	0.97626, 0.99291	2.17e-08	0.8165	0.03621	0.2066	0.2398	0.99414	0.0005499	0.7673	0.07666	0.2277	0.2328	0.2141	1.23875	0.0327	6.231e-11	++
17:44368216:G:A	rs2732599	A	G	A	-	-	0.74436, 0.72855	2.17e-08	0.807	0.03831	0.1761	0.2064	0.89977	8.723e-05	0.7362	0.07807	0.2153	0.2258	-0.2323	0.792708	0.0344	1.448e-11	--
17:43960918:T:C	rs56301449	C	T	C	0.2396	0.208681	0.97911, 0.99666	2.18e-08	0.8166	0.0362	0.2069	0.2401	0.99791	0.0005299	0.7667	0.07665	0.2277	0.2329	0.2141	1.23875	0.0327	6.114e-11	++
17:43940020:T:C	rs74944644	C	T	C	0.2396	0.166945	0.97427, 0.96964	2.19e-08	0.8164	0.03624	0.2058	0.2392	0.97491	0.0005317	0.7665	0.07676	0.2271	0.2324	0.2143	1.23899	0.0328	6.124e-11	++
17:43968994:T:C	rs55960528	C	T	C	0.2396	0.208681	0.97966, 0.99704	2.19e-08	0.8166	0.0362	0.2069	0.2401	0.99873	0.0005299	0.7667	0.07665	0.2277	0.2329	0.2141	1.23875	0.0327	6.114e-11	++
17:43969019:T:C	rs55877243	C	T	C	0.2396	0.208681	0.97966, 0.99704	2.19e-08	0.8166	0.0362	0.2069	0.2401	0.99873	0.0005299	0.7667	0.07665	0.2277	0.2329	0.2141	1.23875	0.0327	6.114e-11	++
17:43969136:C:T	rs17770296	T	C	T	0.2396	0.208681	0.97971, 0.99717	2.19e-08	0.8166	0.0362	0.2069	0.2401	0.99864	0.0005299	0.7667	0.07665	0.2277	0.2329	-0.2141	0.807268	0.0327	6.114e-11	--
17:43778828:T:G	rs62056877	G	T	G	0.2406	0.332502	0.98948, 0.9848	2.2e-08	0.8171	0.0361	0.209	0.2414	0.98224	0.000367	0.7606	0.0768	0.2266	0.2324	0.215	1.23986	0.0327	4.717e-11	++
17:43852605:C:T	rs62055947	T	C	T	0.2396	0.0417362	0.98721, 0.98696	2.22e-08	0.8166	0.03622	0.2065	0.2397	0.99376	0.0006263	0.7689	0.07683	0.2271	0.2319	-0.2136	0.807671	0.0328	7.113e-11	--
17:43852621:T:C	rs62055948	C	T	C	0.2396	0.0417362	0.98733, 0.98714	2.22e-08	0.8166	0.03622	0.2065	0.2397	0.9938	0.0006263	0.7689	0.07683	0.2271	0.2319	0.2136	1.23813	0.0328	7.113e-11	++
17:44259919:A:G	rs2696701	G	A	G	0.2087	5.27072	0.77599, 0.76416	2.22e-08	0.8113	0.03738	0.1886	0.2197	0.8197	0.00438	0.8029	0.07706	0.2169	0.2188	0.2111	1.23504	0.0336	3.457e-10	++
17:44359663:G:T	rs36123991	T	G	T	0.2157	1.90079	0.79106, 0.77836	2.22e-08	0.8115	0.03735	0.1886	0.2198	0.98897	0.0002084	0.7485	0.0781	0.2228	0.2307	-0.2239	0.799395	0.0337	3.026e-11	--
17:43798902:C:T	rs55838058	T	C	T	0.2396	0.125209	0.99073, 0.98715	2.23e-08	0.8164	0.03627	0.2059	0.2393	0.99366	0.0006321	0.7691	0.07683	0.2271	0.2319	-0.2137	0.807591	0.0328	7.206e-11	--
17:43798903:A:G	rs56062621	G	A	G	0.2396	0.125209	0.99048, 0.98688	2.23e-08	0.8164	0.03627	0.2059	0.2393	0.99332	0.0006321	0.7691	0.07683	0.2271	0.2319	0.2137	1.23825	0.0328	7.206e-11	++
17:43932741:C:T	rs4627402	T	C	T	0.2376	0.16835	0.9817, 0.97434	2.23e-08	0.816	0.03634	0.2046	0.238	0.98284	0.0006743	0.7702	0.0768	0.226	0.2301	-0.2139	0.807429	0.0328	7.415e-11	--
17:43955487:C:T	rs17691328	T	C	T	0.2396	0.375626	0.9794, 0.99298	2.23e-08	0.8167	0.03619	0.2071	0.2405	0.99872	0.0006328	0.7697	0.07658	0.2287	0.2333	-0.2133	0.807914	0.0327	7.077e-11	--
17:43964561:C:T	rs62055545	T	C	T	0.2396	0.0417362	0.96613, 0.98207	2.23e-08	0.8165	0.03624	0.2062	0.2395	0.98203	0.0006648	0.7705	0.07661	0.2277	0.2321	-0.2133	0.807914	0.0328	7.414e-11	--
17:43984646:T:C	rs62056808	C	T	C	0.2396	0	0.97313, 0.9899	2.23e-08	0.8165	0.03624	0.2065	0.2396	0.99064	0.0004669	0.7647	0.07665	0.2271	0.2329	0.2147	1.23949	0.0328	5.629e-11	++
17:43984672:T:C	rs62056810	C	T	C	0.2396	0	0.97312, 0.98972	2.23e-08	0.8165	0.03624	0.2065	0.2396	0.99067	0.0004669	0.7647	0.07665	0.2271	0.2329	0.2147	1.23949	0.0328	5.629e-11	++
17:43998767:T:C	rs767058	C	T	C	0.2396	0.250417	0.98184, 0.99447	2.23e-08	0.8167	0.0362	0.207	0.2402	genotyped	0.0005273	0.7667	0.07665	0.2277	0.2329	0.214	1.23862	0.0327	6.24e-11	++
17:44011018:A:G	rs17564871	G	A	G	0.2396	0.208681	0.98254, 0.99346	2.23e-08	0.8167	0.0362	0.2067	0.2401	genotyped	0.0005396	0.767	0.07666	0.2277	0.2328	0.2139	1.2385	0.0327	6.341e-11	++
17:44011526:A:G	rs62061715	G	A	G	0.2396	0.208681	0.98264, 0.99368	2.23e-08	0.8167	0.0362	0.2067	0.2401	0.9989	0.0005396	0.767	0.07666	0.2277	0.2328	0.2139	1.2385	0.0327	6.341e-11	++
17:44011749:A:G	rs17564948	G	A	G	0.2396	0.208681	0.98264, 0.99368	2.23e-08	0.8167	0.0362	0.2067	0.2401	0.9989	0.0005396	0.767	0.07666	0.2277	0.2328	0.2139	1.2385	0.0327	6.341e-11	++
17:44012096:A:G	rs62061716	G	A	G	0.2396	0.208681	0.98264, 0.99368	2.23e-08	0.8167	0.0362	0.2067	0.2401	0.9989	0.0005396	0.767	0.07666	0.2277	0.2328	0.2139	1.2385	0.0327	6.341e-11	++
17:44012343:G:A	rs17650335	A	G	A	0.2396	0.208681	0.98264, 0.99368	2.23e-08	0.8167	0.0362	0.2067	0.2401	0.9989	0.0005396	0.767	0.07666	0.2277	0.2328	-0.2139	0.807429	0.0327	6.341e-11	--
17:44012989:C:T	rs62061719	T	C	T	0.2396	0.208681	0.98248, 0.99353	2.23e-08	0.8167	0.0362	0.2067	0.2401	0.99868	0.0005396	0.767	0.07666	0.2277	0.2328	-0.2139	0.807429	0.0327	6.341e-11	--
17:44013024:T:C	rs17650381	C	T	C	0.2396	0.208681	0.98248, 0.99353	2.23e-08	0.8167	0.0362	0.2067	0.2401	0.99868	0.0005396	0.767	0.07666	0.2277	0.2328	0.2139	1.2385	0.0327	6.341e-11	++
17:44013103:G:T	rs17650417	T	G	T	0.2396	0.208681	0.98253, 0.99355	2.23e-08	0.8167	0.0362	0.2067	0.2401	0.99872	0.0005396	0.767	0.07666	0.2277	0.2328	-0.2139	0.807429	0.0327	6.341e-11	--
17:44013189:C:T	rs62061720	T	C	T	0.2396	0.208681	0.98252, 0.99353	2.23e-08	0.8167	0.0362	0.2067	0.2401	0.99872	0.0005396	0.767	0.07666	0.2277	0.2328	-0.2139	0.807429	0.0327	6.341e-11	--
17:44013346:T:C	rs62061721	C	T	C	0.2396	0.208681	0.98273, 0.99369	2.23e-08	0.8167	0.0362	0.2067	0.2401	0.99887	0.0005396	0.767	0.07666	0.2277	0.2328	0.2139	1.2385	0.0327	6.341e-11	++
17:44013938:A:G	rs12150111	G	A	G	0.2396	0.208681	0.98276, 0.99366	2.23e-08	0.8167	0.0362	0.2067	0.2401	genotyped	0.0005396	0.767	0.07666	0.2277	0.2328	0.2139	1.2385	0.0327	6.341e-11	++
17:44014137:G:T	rs12150460	T	G	T	0.2396	0.208681	0.98271, 0.99362	2.23e-08	0.8167	0.0362	0.2067	0.2401	0.9989	0.0005396	0.767	0.07666	0.2277	0.2328	-0.2139	0.807429	0.0327	6.341e-11	--
17:44014263:T:C	rs12150195	C	T	C	0.2396	0.208681	0.98275, 0.99365	2.23e-08	0.8167	0.0362	0.2067	0.2401	genotyped	0.0005396	0.767	0.07666	0.2277	0.2328	0.2139	1.2385	0.0327	6.341e-11	++
17:44014384:G:A	rs55874169	A	G	A	0.2396	0.208681	0.9827, 0.99359	2.23e-08	0.8167	0.0362	0.2067	0.2401	0.99883	0.0005396	0.767	0.07666	0.2277	0.2328	-0.2139	0.807429	0.0327	6.341e-11	--
17:44015624:G:A	rs12150576	A	G	A	0.2396	0.208681	0.98274, 0.99365	2.23e-08	0.8167	0.0362	0.2067	0.2401	0.99887	0.0005396	0.767	0.07666	0.2277	0.2328	-0.2139	0.807429	0.0327	6.341e-11	--
17:44015816:A:G	rs12150242	G	A	G	0.2396	0.208681	0.98265, 0.99353	2.23e-08	0.8167	0.0362	0.2067	0.2401	0.99885	0.0005396	0.767	0.07666	0.2277	0.2328	0.2139	1.2385	0.0327	6.341e-11	++
17:44015929:G:A	rs12150104	A	G	A	0.2396	0.208681	0.98275, 0.99361	2.23e-08	0.8167	0.0362	0.2067	0.2401	0.99887	0.0005396	0.767	0.07666	0.2277	0.2328	-0.2139	0.807429	0.0327	6.341e-11	--
17:44215896:C:T	rs2696602	T	C	T	0.2117	5.6684	0.79621, 0.81061	2.23e-08	0.8126	0.03709	0.1938	0.2237	0.8122	0.002762	0.7939	0.07713	0.2158	0.2185	-0.2119	0.809046	0.0334	2.312e-10	--
17:43946291:A:G	rs886249	G	A	G	0.2247	0.712061	0.91405, 0.92036	2.24e-08	0.8133	0.03695	0.1956	0.2263	0.93744	0.001944	0.7885	0.07668	0.218	0.2175	0.2125	1.23677	0.0333	1.73e-10	++
17:44015745:A:G	rs12150235	G	A	G	0.2396	0.208681	0.98272, 0.99363	2.24e-08	0.8167	0.0362	0.2067	0.2401	0.9989	0.0005396	0.767	0.07666	0.2277	0.2328	0.2139	1.2385	0.0327	6.341e-11	++
17:43933673:T:C	rs62054833	C	T	C	0.2406	0.0831255	0.99667, 0.98946	2.25e-08	0.8168	0.0362	0.207	0.2404	0.99831	0.0006283	0.7695	0.07664	0.2282	0.2329	0.2132	1.23763	0.0327	7.282e-11	++
17:43934314:T:C	rs62054834	C	T	C	0.2396	0.33389	0.99662, 0.98968	2.25e-08	0.8168	0.0362	0.207	0.2404	0.99838	0.0006283	0.7695	0.07664	0.2282	0.2329	0.2132	1.23763	0.0327	7.282e-11	++
17:43958172:A:G	rs55944735	G	A	G	0.2396	0.166945	0.97762, 0.99455	2.25e-08	0.8167	0.03621	0.2067	0.24	0.99631	0.0005299	0.7667	0.07665	0.2277	0.2329	0.214	1.23862	0.0327	6.295e-11	++
17:43960323:A:G	rs56365901	G	A	G	0.2396	0.0417362	0.97043, 0.98688	2.25e-08	0.8167	0.03621	0.2065	0.2397	0.98734	0.0005442	0.7671	0.07666	0.2277	0.2328	0.2139	1.2385	0.0327	6.429e-11	++
17:43960325:T:C	rs55767267	C	T	C	0.2396	0.0417362	0.97047, 0.98701	2.25e-08	0.8167	0.03621	0.2065	0.2397	0.98743	0.0005442	0.7671	0.07666	0.2277	0.2328	0.2139	1.2385	0.0327	6.429e-11	++
17:43960341:G:A	rs56127309	A	G	A	0.2406	0.374065	0.97069, 0.98713	2.25e-08	0.8167	0.03621	0.2065	0.2397	0.98758	0.0005442	0.7671	0.07666	0.2277	0.2328	-0.2139	0.807429	0.0327	6.429e-11	--
17:44221836:C:T	rs2696589	T	C	T	0.2117	5.57393	0.79559, 0.81145	2.25e-08	0.8127	0.0371	0.1937	0.2235	0.81198	0.004187	0.8019	0.07707	0.2164	0.2182	-0.2099	0.810665	0.0334	3.399e-10	--
17:44297148:G:A	rs2696689	A	G	A	0.2425	3.25773	0.89004, 0.88119	2.25e-08	0.8157	0.03643	0.2022	0.2346	0.98096	0.0008452	0.7739	0.07679	0.2293	0.2329	-0.2134	0.807833	0.0329	9.006e-11	--
17:43792411:A:G	rs56167560	G	A	G	0.2396	0.125209	0.99073, 0.98829	2.26e-08	0.8167	0.03622	0.2065	0.2399	0.99274	0.0007144	0.7709	0.07688	0.2271	0.2313	0.213	1.23738	0.0328	8.05e-11	++
17:43792418:T:C	rs55849973	C	T	C	0.2396	0.125209	0.99074, 0.9883	2.26e-08	0.8167	0.03622	0.2065	0.2399	0.99274	0.0007144	0.7709	0.07688	0.2271	0.2313	0.213	1.23738	0.0328	8.05e-11	++
17:43997372:T:C	rs17649641	C	T	C	0.2396	0.292154	0.98223, 0.99503	2.26e-08	0.8168	0.0362	0.207	0.2403	genotyped	0.0005396	0.767	0.07666	0.2277	0.2328	0.2138	1.23837	0.0327	6.472e-11	++
17:43924219:T:C	rs12373124	C	T	C	0.2396	0.0834725	0.99007, 0.98203	2.28e-08	0.8165	0.03627	0.2065	0.2398	0.98965	0.0006256	0.7693	0.07667	0.2277	0.2321	0.2136	1.23813	0.0328	7.248e-11	++
17:43924231:G:A	rs12373140	A	G	A	0.2396	0.0834725	0.99002, 0.98199	2.28e-08	0.8165	0.03627	0.2065	0.2398	0.98965	0.0006256	0.7693	0.07667	0.2277	0.2321	-0.2136	0.807671	0.0328	7.248e-11	--
17:43932155:A:G	rs55751924	G	A	G	0.2396	0.208681	0.99386, 0.98619	2.29e-08	0.8167	0.03623	0.2066	0.2401	0.99587	0.000676	0.7708	0.07658	0.2282	0.2328	0.2131	1.23751	0.0327	7.73e-11	++
17:43940021:G:A	rs79412431	A	G	A	0.2396	0.166945	0.97389, 0.96947	2.3e-08	0.8167	0.03624	0.2058	0.2392	0.9748	0.0005317	0.7665	0.07676	0.2271	0.2324	-0.214	0.807348	0.0328	6.51e-11	--
17:44051589:T:G	rs118087478	G	T	G	0.2406	0.997506	0.96622, 0.9705	2.32e-08	0.8166	0.03626	0.205	0.2382	0.97529	0.0005148	0.7656	0.07692	0.226	0.2312	0.2143	1.23899	0.0328	6.37e-11	++
17:44101563:T:C	rs9468	C	T	C	0.2416	0	0.93969, 0.99081	2.32e-08	0.8174	0.03609	0.2083	0.2416	0.99547	0.0005963	0.7685	0.0767	0.2282	0.2331	0.2128	1.23714	0.0327	7.184e-11	++
17:43825568:C:T	rs62054436	T	C	T	0.2396	0.0834725	0.9875, 0.98917	2.33e-08	0.8167	0.03624	0.2066	0.2398	0.99375	0.0006543	0.7698	0.07677	0.2271	0.232	-0.2133	0.807914	0.0328	7.646e-11	--
17:43825576:T:C	rs62054437	C	T	C	0.2406	0.332502	0.98746, 0.98914	2.33e-08	0.8167	0.03624	0.2066	0.2398	0.99375	0.0006543	0.7698	0.07677	0.2271	0.232	0.2133	1.23776	0.0328	7.646e-11	++
17:43984669:A:G	rs62056809	G	A	G	0.2396	0	0.973, 0.98986	2.34e-08	0.8168	0.03624	0.2065	0.2396	0.99066	0.0004669	0.7647	0.07665	0.2271	0.2329	0.2144	1.23912	0.0328	5.985e-11	++
17:43988623:G:A	rs62056835	A	G	A	0.2406	0.207814	0.97969, 0.99716	2.34e-08	0.817	0.0362	0.2069	0.2401	0.99876	0.0005299	0.7667	0.07665	0.2277	0.2329	-0.2137	0.807591	0.0327	6.635e-11	--
17:44006956:A:G	rs62061708	G	A	G	0.2396	0.125209	0.97797, 0.98853	2.34e-08	0.8169	0.03621	0.2067	0.2399	0.99278	0.0004248	0.7631	0.07671	0.2271	0.2328	0.2147	1.23949	0.0327	5.555e-11	++
17:43744203:C:T	rs62053943	T	C	T	0.17	1.05882	0.81406, 0.77658	2.35e-08	0.7939	0.04133	0.1452	0.1718	genotyped	3.778e-05	0.7058	0.08457	0.1426	0.162	-0.2535	0.77608	0.0371	8.722e-12	--
17:44026548:T:C	rs242561	T	C	C	0.7604	0.417362	0.88275, 0.95679	2.35e-08	0.8171	0.03617	0.2073	0.2406	0.96901	0.0005063	0.7661	0.07664	0.2277	0.233	-0.2137	0.807591	0.0327	6.396e-11	--
17:43987801:T:C	rs56189701	C	T	C	0.2386	0.461023	0.97629, 0.99272	2.36e-08	0.8169	0.03622	0.2062	0.2397	0.99675	0.0005535	0.7674	0.07667	0.2277	0.2326	0.2136	1.23813	0.0327	6.865e-11	++
17:43964567:A:C	rs62055546	C	A	C	0.2396	0.0834725	0.96799, 0.9843	2.37e-08	0.8168	0.03624	0.2062	0.2394	0.98388	0.0006788	0.7708	0.07662	0.2277	0.232	0.213	1.23738	0.0328	8.006e-11	++
17:43685826:A:G	rs413519	G	A	G	0.2406	0.332502	0.97481, 0.89281	2.38e-08	0.8169	0.03623	0.2069	0.2398	0.97264	0.0006135	0.769	0.07668	0.2266	0.2314	0.2133	1.23776	0.0328	7.494e-11	++
17:44263923:T:C	rs17663351	C	T	C	0.2107	4.22402	0.77483, 0.76241	2.39e-08	0.8116	0.0374	0.1885	0.2196	0.81754	0.003436	0.7981	0.07709	0.2164	0.2187	0.2119	1.23602	0.0336	3.003e-10	++
17:43937633:A:G	rs79889833	G	A	G	0.2396	0.292154	0.99444, 0.98989	2.4e-08	0.8171	0.03619	0.207	0.2403	0.99836	0.0006283	0.7695	0.07664	0.2282	0.2329	0.2129	1.23726	0.0327	7.673e-11	++
17:43937671:C:T	rs77625338	T	C	T	0.2396	0.292154	0.99444, 0.98989	2.4e-08	0.8171	0.03619	0.207	0.2403	0.99836	0.0006283	0.7695	0.07664	0.2282	0.2329	-0.2129	0.808237	0.0327	7.673e-11	--
17:43938107:A:G	rs55888391	G	A	G	0.2396	0.292154	0.99448, 0.98996	2.4e-08	0.8171	0.03619	0.207	0.2403	0.99857	0.0006283	0.7695	0.07664	0.2282	0.2329	0.2129	1.23726	0.0327	7.673e-11	++
17:43938634:A:G	rs62054846	G	A	G	0.2396	0.292154	0.99433, 0.98989	2.4e-08	0.8171	0.03619	0.207	0.2403	0.99857	0.0006283	0.7695	0.07664	0.2282	0.2329	0.2129	1.23726	0.0327	7.673e-11	++
17:43946423:A:C	rs2316772	C	A	C	0.2416	0.620861	0.97877, 0.99116	2.41e-08	0.8171	0.0362	0.207	0.2401	0.99722	0.0006508	0.7701	0.07662	0.2282	0.2328	0.2128	1.23714	0.0327	7.944e-11	++
17:44018488:T:C	rs62061734	C	T	C	0.2396	0.459098	0.95737, 0.96469	2.42e-08	0.8168	0.03627	0.2053	0.2385	0.97011	0.0004309	0.7634	0.07671	0.226	0.2319	0.2147	1.23949	0.0328	5.821e-11	++
17:43940012:T:C	rs75210307	C	T	C	0.2396	0.0834725	0.97459, 0.96983	2.44e-08	0.8171	0.03623	0.2061	0.2394	0.97479	0.0005317	0.7665	0.07676	0.2271	0.2324	0.2136	1.23813	0.0328	7.002e-11	++
17:43848968:G:T	rs62055937	T	G	T	0.2396	0.0417362	0.98548, 0.98565	2.49e-08	0.8171	0.03623	0.2065	0.2395	0.992	0.0004816	0.765	0.07673	0.2271	0.2326	-0.214	0.807348	0.0328	6.481e-11	--
17:43929992:C:T	rs62054824	T	C	T	0.2396	0.250417	0.9967, 0.9891	2.49e-08	0.8172	0.03621	0.2069	0.2402	0.99874	0.0006283	0.7695	0.07664	0.2282	0.2329	-0.2128	0.808318	0.0327	7.969e-11	--
17:43930033:G:A	rs62054825	A	G	A	0.2406	0.166251	0.99677, 0.98905	2.49e-08	0.8172	0.03621	0.2069	0.2402	0.9987	0.0006283	0.7695	0.07664	0.2282	0.2329	-0.2128	0.808318	0.0327	7.969e-11	--
17:43893716:C:T	rs8072451	T	C	T	0.2396	0.208681	0.98817, 0.9837	2.5e-08	0.8173	0.0362	0.2066	0.2401	0.99464	0.0005846	0.7683	0.07665	0.2282	0.2329	-0.213	0.808156	0.0327	7.62e-11	--
17:43943000:A:C	rs62055468	C	A	C	0.2396	0.250417	0.99427, 0.99237	2.52e-08	0.8174	0.03619	0.207	0.2402	0.99852	0.0006043	0.7688	0.07666	0.2282	0.233	0.2128	1.23714	0.0327	7.909e-11	++
17:43943655:A:C	rs62055469	C	A	C	0.2396	0.250417	0.99437, 0.99237	2.52e-08	0.8174	0.03619	0.207	0.2402	0.99846	0.0006043	0.7688	0.07666	0.2282	0.233	0.2128	1.23714	0.0327	7.909e-11	++
17:43943657:A:G	rs62055470	G	A	G	0.2396	0.250417	0.99438, 0.99238	2.52e-08	0.8174	0.03619	0.207	0.2402	0.99846	0.0006043	0.7688	0.07666	0.2282	0.233	0.2128	1.23714	0.0327	7.909e-11	++
17:43943755:T:C	rs62055471	C	T	C	0.2396	0.250417	0.99438, 0.99238	2.52e-08	0.8174	0.03619	0.207	0.2402	0.99846	0.0006043	0.7688	0.07666	0.2282	0.233	0.2128	1.23714	0.0327	7.909e-11	++
17:44837217:A:C	rs199529	C	A	C	0.2425	0.618557	0.9467, 0.96331	2.54e-08	0.8187	0.03591	0.2134	0.244	genotyped	0.007031	0.8218	0.07281	0.2449	0.2427	0.1993	1.22055	0.0322	6.084e-10	++
17:43932028:A:G	rs55942528	G	A	G	0.2396	0.250417	0.99544, 0.98774	2.56e-08	0.8173	0.03622	0.2069	0.2402	0.99732	0.0006146	0.7692	0.07661	0.2282	0.233	0.2128	1.23714	0.0327	8.05e-11	++
17:43933579:C:A	rs62054832	A	C	A	0.2366	1.47929	0.99505, 0.98718	2.56e-08	0.8174	0.03621	0.2067	0.2401	0.99575	0.0006027	0.7688	0.07665	0.2282	0.233	-0.2128	0.808318	0.0327	8.036e-11	--
17:44861003:C:T	rs199504	C	T	T	0.7793	2.76393	0.86649, 0.91135	2.57e-08	0.8132	0.03713	0.1945	0.2268	genotyped	0.0115	0.8273	0.07501	0.225	0.222	0.2034	1.22556	0.0333	9.821e-10	++
17:43789698:G:A	rs62056931	A	G	A	0.2366	1.01437	0.99024, 0.98724	2.58e-08	0.817	0.03629	0.2061	0.239	0.99382	0.0006679	0.7697	0.07693	0.2266	0.2313	-0.213	0.808156	0.0328	8.653e-11	--
17:43934672:A:C	rs62054835	C	A	C	0.2396	0.33389	0.99666, 0.98966	2.61e-08	0.8176	0.03619	0.2071	0.2404	0.99832	0.0006283	0.7695	0.07664	0.2282	0.2329	0.2124	1.23664	0.0327	8.494e-11	++
17:43934776:A:G	rs10445369	G	A	G	0.2396	0.33389	0.99642, 0.98964	2.61e-08	0.8176	0.03619	0.2071	0.2404	0.99817	0.0006283	0.7695	0.07664	0.2282	0.2329	0.2124	1.23664	0.0327	8.494e-11	++
17:43934826:T:G	rs10445334	G	T	G	0.2396	0.33389	0.99651, 0.98958	2.61e-08	0.8176	0.03619	0.2071	0.2404	0.99784	0.0005709	0.7681	0.07657	0.2282	0.233	0.2128	1.23714	0.0327	7.856e-11	++
17:43934948:A:G	rs10445336	G	A	G	0.2396	0.33389	0.99633, 0.98951	2.61e-08	0.8176	0.03619	0.2071	0.2404	0.99765	0.0005709	0.7681	0.07657	0.2282	0.233	0.2128	1.23714	0.0327	7.856e-11	++
17:43935118:G:A	rs10445370	A	G	A	0.2396	0.33389	0.99645, 0.98971	2.61e-08	0.8176	0.03619	0.2071	0.2404	0.9982	0.0006283	0.7695	0.07664	0.2282	0.2329	-0.2124	0.808641	0.0327	8.494e-11	--
17:43935888:C:T	rs55996632	T	C	T	0.2396	0.33389	0.99653, 0.98976	2.61e-08	0.8176	0.03619	0.2071	0.2404	0.99833	0.0006283	0.7695	0.07664	0.2282	0.2329	-0.2124	0.808641	0.0327	8.494e-11	--
17:43936011:A:G	rs55886302	G	A	G	0.2396	0.33389	0.99687, 0.98996	2.61e-08	0.8176	0.03619	0.2071	0.2404	0.99837	0.0006283	0.7695	0.07664	0.2282	0.2329	0.2124	1.23664	0.0327	8.494e-11	++
17:43936298:C:A	rs56136075	A	C	A	0.2396	0.33389	0.99687, 0.98996	2.61e-08	0.8176	0.03619	0.2071	0.2404	0.99837	0.0006283	0.7695	0.07664	0.2282	0.2329	-0.2124	0.808641	0.0327	8.494e-11	--
17:43937104:G:A	rs62054841	A	G	A	0.2396	0.33389	0.99668, 0.9899	2.61e-08	0.8176	0.03619	0.2071	0.2404	0.9983	0.0006283	0.7695	0.07664	0.2282	0.2329	-0.2124	0.808641	0.0327	8.494e-11	--
17:43937162:C:T	rs62054842	T	C	T	0.2396	0.33389	0.99668, 0.98991	2.61e-08	0.8176	0.03619	0.2071	0.2404	0.9983	0.0006283	0.7695	0.07664	0.2282	0.2329	-0.2124	0.808641	0.0327	8.494e-11	--
17:43937184:T:C	rs62054843	C	T	C	0.2396	0.33389	0.99652, 0.9897	2.61e-08	0.8176	0.03619	0.2071	0.2404	0.99827	0.0006283	0.7695	0.07664	0.2282	0.2329	0.2124	1.23664	0.0327	8.494e-11	++
17:43937333:T:G	rs62054844	G	T	G	0.2396	0.33389	0.99673, 0.98996	2.61e-08	0.8176	0.03619	0.2071	0.2404	0.99837	0.0006283	0.7695	0.07664	0.2282	0.2329	0.2124	1.23664	0.0327	8.494e-11	++
17:43937460:G:A	rs76627340	A	G	A	0.2396	0.33389	0.99669, 0.98989	2.61e-08	0.8176	0.03619	0.2071	0.2404	0.99836	0.0006283	0.7695	0.07664	0.2282	0.2329	-0.2124	0.808641	0.0327	8.494e-11	--
17:43937505:C:T	rs75945623	T	C	T	0.2396	0.33389	0.99665, 0.98983	2.61e-08	0.8176	0.03619	0.2071	0.2404	0.99822	0.0006283	0.7695	0.07664	0.2282	0.2329	-0.2124	0.808641	0.0327	8.494e-11	--
17:43924073:T:C	rs12373123	C	T	C	0.2396	0.250417	0.99749, 0.98947	2.66e-08	0.8176	0.0362	0.207	0.2402	genotyped	0.0006283	0.7695	0.07664	0.2282	0.2329	0.2124	1.23664	0.0327	8.568e-11	++
17:43924130:G:A	rs12373139	A	G	A	0.2396	0.250417	0.99743, 0.98944	2.66e-08	0.8176	0.0362	0.207	0.2402	genotyped	0.0006283	0.7695	0.07664	0.2282	0.2329	-0.2124	0.808641	0.0327	8.568e-11	--
17:43930798:A:G	rs2316769	G	A	G	0.2396	0.250417	0.99692, 0.98921	2.66e-08	0.8176	0.0362	0.207	0.2402	0.99889	0.0006283	0.7695	0.07664	0.2282	0.2329	0.2124	1.23664	0.0327	8.568e-11	++
17:44012463:T:C	rs17565025	C	T	C	0.2406	0.0831255	0.98223, 0.99221	2.66e-08	0.8179	0.03615	0.2074	0.2408	0.99782	0.0006754	0.7707	0.0766	0.2287	0.2329	0.2118	1.2359	0.0327	9.178e-11	++
17:43893751:A:G	rs8073146	G	A	G	0.2396	0.166945	0.98795, 0.98314	2.67e-08	0.8177	0.03619	0.2066	0.24	0.99386	0.0006935	0.771	0.07667	0.2282	0.2328	0.212	1.23615	0.0327	9.356e-11	++
17:43930955:G:A	rs2873268	A	G	A	0.2396	0.292154	0.99608, 0.98855	2.68e-08	0.8177	0.03619	0.2071	0.2403	0.99835	0.0007441	0.7722	0.07664	0.2287	0.2329	-0.2117	0.809207	0.0327	9.864e-11	--
17:43804317:A:G	rs9897399	A	G	G	0.7594	0.207814	0.93145, 0.95152	2.69e-08	0.818	0.03613	0.2081	0.2411	0.98356	0.0006359	0.7699	0.07655	0.2287	0.2329	-0.2119	0.809046	0.0327	8.792e-11	--
17:44288284:G:A	rs2732628	A	G	A	0.2117	1.70052	0.77417, 0.76342	2.69e-08	0.8112	0.03762	0.1854	0.2153	0.81973	0.003211	0.797	0.07702	0.2164	0.2188	-0.2126	0.808479	0.0338	3.162e-10	--
17:43986432:G:A	rs12150125	A	G	A	0.2396	0.208681	0.97823, 0.99649	2.72e-08	0.8178	0.03619	0.207	0.2401	genotyped	0.0005287	0.7667	0.07665	0.2277	0.233	-0.2129	0.808237	0.0327	7.741e-11	--
17:43906828:G:A	rs17689882	A	G	A	0.2386	0.628667	0.99134, 0.98714	2.73e-08	0.8177	0.03621	0.2069	0.2401	0.99859	0.0006283	0.7695	0.07664	0.2282	0.2329	-0.2123	0.808722	0.0327	8.82e-11	--
17:43937736:C:T	rs77489223	T	C	T	0.2396	0.292154	0.99443, 0.98988	2.79e-08	0.8179	0.03619	0.2071	0.2403	0.99836	0.0006283	0.7695	0.07664	0.2282	0.2329	-0.2121	0.808884	0.0327	9.026e-11	--
17:43938499:G:A	rs76329216	A	G	A	0.2396	0.292154	0.99448, 0.98996	2.79e-08	0.8179	0.03619	0.2071	0.2403	0.99857	0.0006283	0.7695	0.07664	0.2282	0.2329	-0.2121	0.808884	0.0327	9.026e-11	--
17:43938796:A:G	rs55646970	G	A	G	0.2396	0.292154	0.99448, 0.98996	2.79e-08	0.8179	0.03619	0.2071	0.2403	0.99857	0.0006283	0.7695	0.07664	0.2282	0.2329	0.2121	1.23627	0.0327	9.026e-11	++
17:43938882:G:A	rs55673092	A	G	A	0.2396	0.292154	0.99442, 0.98987	2.79e-08	0.8179	0.03619	0.2071	0.2403	0.99858	0.0006283	0.7695	0.07664	0.2282	0.2329	-0.2121	0.808884	0.0327	9.026e-11	--
17:43908989:C:T	rs62054760	T	C	T	0.2366	1.39476	0.98605, 0.98103	2.81e-08	0.8178	0.03621	0.2066	0.2399	0.9913	0.0007493	0.7723	0.07664	0.2282	0.2325	-0.2116	0.809288	0.0327	1.029e-10	--
17:43909008:C:T	rs62054761	T	C	T	0.2366	1.39476	0.98589, 0.98095	2.81e-08	0.8178	0.03621	0.2066	0.2399	0.99131	0.0007493	0.7723	0.07664	0.2282	0.2325	-0.2116	0.809288	0.0327	1.029e-10	--
17:43909022:G:T	rs62054762	T	G	T	0.2366	1.39476	0.98577, 0.98088	2.83e-08	0.8179	0.03621	0.2067	0.2399	0.99116	0.0007493	0.7723	0.07664	0.2282	0.2325	-0.2115	0.809369	0.0327	1.05e-10	--
17:43931245:G:A	rs56329743	A	G	A	0.2396	0.250417	0.99662, 0.98891	2.83e-08	0.8179	0.03621	0.207	0.2402	0.99883	0.0006283	0.7695	0.07664	0.2282	0.2329	-0.2121	0.808884	0.0327	9.184e-11	--
17:43705601:A:G	rs365825	G	A	G	0.2416	0.124172	0.99256, 0.91088	2.87e-08	0.8187	0.03605	0.2102	0.2419	0.98806	0.0008005	0.7744	0.07627	0.2298	0.2331	0.2102	1.23392	0.0326	1.124e-10	++
17:43916773:A:C	rs17690176	C	A	C	0.2406	0.166251	0.9974, 0.98797	2.89e-08	0.818	0.0362	0.207	0.2402	0.99866	0.0005869	0.7684	0.07663	0.2282	0.2331	0.2123	1.23652	0.0327	8.799e-11	++
17:43892788:G:A	rs55668363	A	G	A	0.2247	6.67557	0.97674, 0.97253	2.9e-08	0.8179	0.03623	0.2061	0.2397	genotyped	0.0007544	0.7725	0.07662	0.2282	0.2325	-0.2115	0.809369	0.0328	1.076e-10	--
17:44351298:G:A	rs2696544	A	G	A	0.2097	3.48116	0.7793, 0.76675	2.92e-08	0.8119	0.03756	0.1856	0.217	0.98829	0.0002303	0.7501	0.07806	0.2234	0.2308	-0.2233	0.799875	0.0338	4.211e-11	--
17:43930238:C:A	rs79589869	A	C	A	0.2396	0.208681	0.99666, 0.98918	2.93e-08	0.8181	0.03621	0.207	0.2401	0.99848	0.0006283	0.7695	0.07664	0.2282	0.2329	-0.2119	0.809046	0.0327	9.563e-11	--
17:43992233:C:T	rs55788678	T	C	T	0.2396	0	0.97573, 0.99207	2.93e-08	0.8181	0.0362	0.2066	0.2396	0.99328	0.0004661	0.7646	0.07669	0.2271	0.2325	-0.2131	0.808075	0.0327	7.544e-11	--
17:43958079:C:T	rs56040418	T	C	T	0.2406	0.166251	0.97904, 0.99683	2.94e-08	0.8184	0.03613	0.2079	0.241	0.9986	0.0005482	0.7674	0.07661	0.2287	0.2335	-0.2121	0.808884	0.0327	8.533e-11	--
17:43931626:T:C	rs17690987	C	T	C	0.2396	0.292154	0.99666, 0.98895	2.96e-08	0.8182	0.03619	0.2071	0.2403	0.99861	0.0006283	0.7695	0.07664	0.2282	0.2329	0.2118	1.2359	0.0327	9.591e-11	++
17:43932049:C:T	rs56254732	T	C	T	0.2396	0.250417	0.99555, 0.98811	2.97e-08	0.8182	0.0362	0.207	0.2402	0.99729	0.0006146	0.7692	0.07661	0.2282	0.233	-0.2119	0.809046	0.0327	9.493e-11	--
17:43850645:C:T	rs60814418	T	C	T	0.2435	0.246407	0.98835, 0.98985	3e-08	0.8192	0.03598	0.2111	0.2429	0.99831	0.0008828	0.7757	0.07638	0.2325	0.2347	-0.2093	0.811152	0.0325	1.265e-10	--
17:43921210:G:T	rs17763596	T	G	T	0.2396	0.292154	0.99735, 0.98788	3e-08	0.8182	0.0362	0.2071	0.2403	0.9988	0.0006283	0.7695	0.07664	0.2282	0.2329	-0.2118	0.809127	0.0327	9.675e-11	--
17:43910183:G:A	rs17763199	A	G	A	0.2386	0.628667	0.99132, 0.98745	3.04e-08	0.8183	0.0362	0.2069	0.2401	0.9984	0.0005042	0.7659	0.07665	0.2277	0.2329	-0.2126	0.808479	0.0327	8.315e-11	--
17:43964539:A:G	rs62055544	G	A	G	0.2406	0	0.96555, 0.97991	3.04e-08	0.8184	0.03617	0.2078	0.2406	0.9814	0.001066	0.7787	0.07643	0.2293	0.2324	0.2095	1.23306	0.0327	1.474e-10	++
17:44101871:A:G	rs8712	G	A	G	0.2416	0.0827815	0.93944, 0.99065	3.05e-08	0.8188	0.0361	0.2083	0.2414	0.9955	0.0005963	0.7685	0.0767	0.2282	0.2331	0.2114	1.23541	0.0327	9.636e-11	++
17:43949448:C:A	rs34097347	A	C	A	0.2396	0.166945	0.96802, 0.9795	3.07e-08	0.8181	0.03625	0.2059	0.2392	genotyped	0.0004549	0.7642	0.07671	0.2255	0.2318	-0.2132	0.807995	0.0328	7.75e-11	--
17:43688317:A:G	rs28768976	G	A	G	0.2425	0.164948	0.98966, 0.90817	3.09e-08	0.8191	0.03605	0.2102	0.2421	0.98616	0.001016	0.7788	0.07607	0.2304	0.2328	0.2088	1.2322	0.0326	1.46e-10	++
17:43920300:T:C	rs56233672	C	T	C	0.2396	0.250417	0.99732, 0.98802	3.09e-08	0.8184	0.0362	0.2071	0.2402	0.99877	0.0006283	0.7695	0.07664	0.2282	0.2329	0.2116	1.23565	0.0327	1.007e-10	++
17:43920378:C:T	rs56354807	T	C	T	0.2396	0.250417	0.99731, 0.98801	3.09e-08	0.8184	0.0362	0.2071	0.2402	0.99874	0.0006283	0.7695	0.07664	0.2282	0.2329	-0.2116	0.809288	0.0327	1.007e-10	--
17:43920411:T:C	rs55718212	C	T	C	0.2396	0.250417	0.9973, 0.98795	3.09e-08	0.8184	0.0362	0.2071	0.2402	0.99871	0.0006283	0.7695	0.07664	0.2282	0.2329	0.2116	1.23565	0.0327	1.007e-10	++
17:43920974:T:C	rs17690326	C	T	C	0.2396	0.250417	0.99756, 0.98811	3.09e-08	0.8184	0.0362	0.2071	0.2402	0.99892	0.0006283	0.7695	0.07664	0.2282	0.2329	0.2116	1.23565	0.0327	1.007e-10	++
17:43921754:T:C	rs17763634	C	T	C	0.2396	0.250417	0.99759, 0.98795	3.09e-08	0.8184	0.0362	0.2071	0.2402	genotyped	0.0006283	0.7695	0.07664	0.2282	0.2329	0.2116	1.23565	0.0327	1.007e-10	++
17:43922942:T:C	rs62621252	C	T	C	0.2396	0.250417	0.99769, 0.9881	3.09e-08	0.8184	0.0362	0.2071	0.2402	genotyped	0.0006283	0.7695	0.07664	0.2282	0.2329	0.2116	1.23565	0.0327	1.007e-10	++
17:43923266:G:A	rs62054815	A	G	A	0.2396	0.250417	0.99754, 0.9881	3.09e-08	0.8184	0.0362	0.2071	0.2402	genotyped	0.0006283	0.7695	0.07664	0.2282	0.2329	-0.2116	0.809288	0.0327	1.007e-10	--
17:43923683:A:G	rs12185268	G	A	G	0.2396	0.250417	0.99722, 0.98774	3.09e-08	0.8184	0.0362	0.2071	0.2402	genotyped	0.0006283	0.7695	0.07664	0.2282	0.2329	0.2116	1.23565	0.0327	1.007e-10	++
17:43923934:T:C	rs11079725	C	T	C	0.2396	0.250417	0.99743, 0.98798	3.09e-08	0.8184	0.0362	0.2071	0.2402	0.9989	0.0006283	0.7695	0.07664	0.2282	0.2329	0.2116	1.23565	0.0327	1.007e-10	++
17:43924521:G:A	rs17690661	A	G	A	0.2396	0.250417	0.99748, 0.98944	3.09e-08	0.8184	0.0362	0.2071	0.2402	0.99886	0.0006283	0.7695	0.07664	0.2282	0.2329	-0.2116	0.809288	0.0327	1.007e-10	--
17:43924776:C:T	rs55943825	T	C	T	0.2396	0.250417	0.99749, 0.98957	3.09e-08	0.8184	0.0362	0.2071	0.2402	0.99889	0.0006283	0.7695	0.07664	0.2282	0.2329	-0.2116	0.809288	0.0327	1.007e-10	--
17:43930980:C:T	rs4340365	T	C	T	0.2396	0.250417	0.99607, 0.98848	3.09e-08	0.8184	0.0362	0.2071	0.2402	0.99855	0.0006283	0.7695	0.07664	0.2282	0.2329	-0.2116	0.809288	0.0327	1.007e-10	--
17:43931122:C:T	rs2873269	T	C	T	0.2396	0.250417	0.99635, 0.98866	3.09e-08	0.8184	0.0362	0.2071	0.2402	genotyped	0.0006283	0.7695	0.07664	0.2282	0.2329	-0.2116	0.809288	0.0327	1.007e-10	--
17:43932277:G:A	rs113856644	A	G	A	0.2396	0.250417	0.99664, 0.98918	3.09e-08	0.8184	0.0362	0.2071	0.2402	0.99861	0.0006283	0.7695	0.07664	0.2282	0.2329	-0.2116	0.809288	0.0327	1.007e-10	--
17:44225886:G:A	rs1406069	A	G	A	0.2127	4.56041	0.79049, 0.8051	3.1e-08	0.814	0.03717	0.1932	0.2224	0.8068	0.002368	0.7906	0.07729	0.2147	0.2179	-0.2113	0.809531	0.0335	2.843e-10	--
17:44270985:G:A	rs75449579	A	G	A	-	-	0.74383, 0.74853	3.14e-08	0.809	0.03831	0.1748	0.2046	0.78561	0.003652	0.7993	0.07707	0.2034	0.2074	-0.2143	0.807106	0.0343	4.153e-10	--
17:43931380:A:G	rs56288604	G	A	G	0.2396	0.250417	0.99665, 0.98911	3.18e-08	0.8185	0.0362	0.2071	0.2402	0.99869	0.0006283	0.7695	0.07664	0.2282	0.2329	0.2115	1.23553	0.0327	1.028e-10	++
17:43906726:A:C	rs17425752	C	A	C	0.2386	0.628667	0.9898, 0.98555	3.21e-08	0.8186	0.0362	0.207	0.2401	0.99733	0.0005894	0.7687	0.07655	0.2282	0.2331	0.2117	1.23578	0.0327	9.957e-11	++
17:43924803:A:G	rs17690679	G	A	G	0.2396	0.250417	0.99745, 0.98936	3.21e-08	0.8186	0.03621	0.2071	0.2402	genotyped	0.0006283	0.7695	0.07664	0.2282	0.2329	0.2114	1.23541	0.0327	1.058e-10	++
17:43927255:G:T	rs56385754	T	G	T	0.2406	0.0415628	0.99692, 0.98801	3.25e-08	0.8189	0.03614	0.2074	0.2405	0.99891	0.0006092	0.7691	0.0766	0.2282	0.233	-0.2112	0.809612	0.0327	1.032e-10	--
17:43928614:T:G	rs885639	G	T	G	0.2406	0.0415628	0.99636, 0.98695	3.26e-08	0.819	0.03613	0.2075	0.2407	genotyped	0.0006092	0.7691	0.0766	0.2282	0.233	0.2111	1.23504	0.0327	1.044e-10	++
17:43987154:G:A	rs62056812	A	G	A	0.2396	0.0417362	0.97835, 0.99576	3.27e-08	0.8186	0.03621	0.2065	0.2395	0.99651	0.0005081	0.7661	0.07664	0.2271	0.2326	-0.2123	0.808722	0.0327	8.984e-11	--
17:43572419:C:T	rs56328224	T	C	T	0.2396	1.00167	0.93972, 0.94033	3.28e-08	0.8178	0.0364	0.2043	0.2372	0.96915	0.0002535	0.7551	0.07679	0.2244	0.2319	-0.2158	0.805896	0.0329	5.378e-11	--
17:43960911:A:G	rs56180212	G	A	G	0.2406	0.0415628	0.97883, 0.99662	3.29e-08	0.8189	0.03617	0.2075	0.2405	0.99784	0.0006328	0.7697	0.07658	0.2287	0.2333	0.2111	1.23504	0.0327	1.086e-10	++
17:43916509:A:G	rs10445333	G	A	G	0.2396	0.250417	0.99764, 0.98813	3.31e-08	0.8188	0.0362	0.2071	0.2402	0.99892	0.0006283	0.7695	0.07664	0.2282	0.2329	0.2112	1.23516	0.0327	1.092e-10	++
17:43916932:G:A	rs78328427	A	G	A	0.2396	0.250417	0.99756, 0.98813	3.31e-08	0.8188	0.0362	0.2071	0.2402	0.99888	0.0006283	0.7695	0.07664	0.2282	0.2329	-0.2112	0.809612	0.0327	1.092e-10	--
17:43917086:A:G	rs77692262	G	A	G	0.2396	0.250417	0.99753, 0.98813	3.31e-08	0.8188	0.0362	0.2071	0.2402	0.9988	0.0006283	0.7695	0.07664	0.2282	0.2329	0.2112	1.23516	0.0327	1.092e-10	++
17:43917776:G:T	rs56023973	T	G	T	0.2396	0.250417	0.99757, 0.98801	3.31e-08	0.8188	0.0362	0.2071	0.2402	0.99888	0.0006283	0.7695	0.07664	0.2282	0.2329	-0.2112	0.809612	0.0327	1.092e-10	--
17:43917818:G:A	rs17763515	A	G	A	0.2396	0.250417	0.99756, 0.98794	3.31e-08	0.8188	0.0362	0.2071	0.2402	0.99887	0.0006283	0.7695	0.07664	0.2282	0.2329	-0.2112	0.809612	0.0327	1.092e-10	--
17:43918190:T:C	rs17763533	C	T	C	0.2396	0.250417	0.99769, 0.98808	3.31e-08	0.8188	0.0362	0.2071	0.2402	genotyped	0.0006283	0.7695	0.07664	0.2282	0.2329	0.2112	1.23516	0.0327	1.092e-10	++
17:43918239:C:T	rs62054809	T	C	T	0.2396	0.250417	0.9975, 0.98797	3.31e-08	0.8188	0.0362	0.2071	0.2402	0.99869	0.0006283	0.7695	0.07664	0.2282	0.2329	-0.2112	0.809612	0.0327	1.092e-10	--
17:43918418:A:G	rs112583797	G	A	G	0.2396	0.250417	0.99765, 0.98806	3.31e-08	0.8188	0.0362	0.2071	0.2402	0.99889	0.0006283	0.7695	0.07664	0.2282	0.2329	0.2112	1.23516	0.0327	1.092e-10	++
17:43918524:A:G	rs74922289	G	A	G	0.2396	0.250417	0.99769, 0.9881	3.31e-08	0.8188	0.0362	0.2071	0.2402	0.99892	0.0006283	0.7695	0.07664	0.2282	0.2329	0.2112	1.23516	0.0327	1.092e-10	++
17:43918613:T:C	rs56971664	C	T	C	0.2396	0.250417	0.99757, 0.98793	3.31e-08	0.8188	0.0362	0.2071	0.2402	0.99889	0.0006283	0.7695	0.07664	0.2282	0.2329	0.2112	1.23516	0.0327	1.092e-10	++
17:43919301:T:C	rs56150806	C	T	C	0.2396	0.250417	0.99762, 0.98807	3.31e-08	0.8188	0.0362	0.2071	0.2402	0.99874	0.0006283	0.7695	0.07664	0.2282	0.2329	0.2112	1.23516	0.0327	1.092e-10	++
17:43919884:T:G	rs17690314	G	T	G	0.2396	0.250417	0.99769, 0.98809	3.31e-08	0.8188	0.0362	0.2071	0.2402	genotyped	0.0006283	0.7695	0.07664	0.2282	0.2329	0.2112	1.23516	0.0327	1.092e-10	++
17:43903842:C:T	rs62057151	T	C	T	0.2465	0.283976	0.98081, 0.9799	3.33e-08	0.8202	0.03589	0.2121	0.2458	0.98925	0.0008465	0.7766	0.07576	0.2325	0.2385	-0.2082	0.812045	0.0324	1.366e-10	--
17:43932173:A:G	rs55660209	G	A	G	0.2217	8.02887	0.98915, 0.98034	3.33e-08	0.8185	0.03625	0.2062	0.2395	0.99054	0.0006113	0.7689	0.07668	0.2277	0.2324	0.2117	1.23578	0.0328	1.049e-10	++
17:43932381:C:T	rs62054831	T	C	T	0.2396	0.250417	0.99602, 0.98883	3.43e-08	0.819	0.0362	0.2071	0.2402	0.9977	0.0006283	0.7695	0.07664	0.2282	0.2329	-0.211	0.809774	0.0327	1.137e-10	--
17:43901001:C:T	rs62057122	T	C	T	0.2396	0.292154	0.99062, 0.98693	3.46e-08	0.8191	0.03618	0.2071	0.2403	0.99804	0.0005469	0.7676	0.0765	0.2282	0.2333	-0.2114	0.80945	0.0327	1.019e-10	--
17:43905481:T:G	rs17763086	G	T	G	0.2396	0.208681	0.99189, 0.98785	3.47e-08	0.819	0.0362	0.207	0.2401	0.99886	0.0006283	0.7695	0.07664	0.2282	0.2329	0.211	1.23491	0.0327	1.137e-10	++
17:43907143:G:A	rs62057158	A	G	A	0.2396	0.208681	0.99155, 0.98763	3.47e-08	0.819	0.0362	0.207	0.2401	0.99872	0.0006283	0.7695	0.07664	0.2282	0.2329	-0.211	0.809774	0.0327	1.137e-10	--
17:43907745:C:T	rs1876831	T	C	T	0.2396	0.208681	0.99161, 0.98779	3.47e-08	0.819	0.0362	0.207	0.2401	0.99887	0.0006283	0.7695	0.07664	0.2282	0.2329	-0.211	0.809774	0.0327	1.137e-10	--
17:43907896:T:C	rs16940665	C	T	C	0.2396	0.208681	0.99174, 0.98778	3.47e-08	0.819	0.0362	0.207	0.2401	0.99886	0.0006283	0.7695	0.07664	0.2282	0.2329	0.211	1.23491	0.0327	1.137e-10	++
17:43907966:G:A	rs16940668	A	G	A	0.2396	0.208681	0.99158, 0.98775	3.47e-08	0.819	0.0362	0.207	0.2401	0.99883	0.0006283	0.7695	0.07664	0.2282	0.2329	-0.211	0.809774	0.0327	1.137e-10	--
17:43908826:T:G	rs55865707	G	T	G	0.2396	0.208681	0.99186, 0.98782	3.47e-08	0.819	0.0362	0.207	0.2401	0.99886	0.0006283	0.7695	0.07664	0.2282	0.2329	0.211	1.23491	0.0327	1.137e-10	++
17:43910507:C:T	rs16940674	T	C	T	0.2396	0.208681	0.99764, 0.98787	3.47e-08	0.819	0.0362	0.207	0.2401	0.99887	0.0006283	0.7695	0.07664	0.2282	0.2329	-0.211	0.809774	0.0327	1.137e-10	--
17:43663247:C:A	rs1724390	A	C	A	0.2435	2.38193	0.98007, 0.9009	3.48e-08	0.8191	0.03617	0.2077	0.2377	0.97386	0.0006107	0.7695	0.07647	0.2271	0.2319	-0.211	0.809774	0.0327	1.102e-10	--
17:44095467:T:C	rs58879558	C	T	C	0.2505	1.55689	0.93965, 0.98506	3.48e-08	0.8211	0.03573	0.2142	0.2466	0.99502	0.0002355	0.7557	0.07616	0.2314	0.2387	0.2121	1.23627	0.0323	5.51e-11	++
17:43904397:C:T	rs17689824	T	C	T	0.2396	0.208681	0.99188, 0.98786	3.5e-08	0.8191	0.0362	0.207	0.2401	0.99888	0.0006283	0.7695	0.07664	0.2282	0.2329	-0.2109	0.809855	0.0327	1.16e-10	--
17:43910088:G:A	rs17689918	A	G	A	0.2396	0.208681	0.99115, 0.98719	3.5e-08	0.8191	0.0362	0.207	0.2401	genotyped	0.0006283	0.7695	0.07664	0.2282	0.2329	-0.2109	0.809855	0.0327	1.16e-10	--
17:43573419:C:T	rs62065453	T	C	T	0.2396	1.04341	0.93775, 0.93754	3.52e-08	0.8182	0.0364	0.2043	0.2371	0.96638	0.0002828	0.7568	0.07675	0.2244	0.2318	-0.215	0.806541	0.0329	6.302e-11	--
17:44057595:G:A	rs3785884	A	G	A	0.2505	2.71457	0.97823, 0.9896	3.52e-08	0.8204	0.03589	0.2106	0.2437	genotyped	0.0004451	0.7657	0.07601	0.2309	0.2377	-0.2105	0.810179	0.0325	8.733e-11	--
17:43911036:G:A	rs16940676	A	G	A	0.2386	0.628667	0.99723, 0.98749	3.59e-08	0.8192	0.0362	0.2071	0.2401	0.99843	0.0006283	0.7695	0.07664	0.2282	0.2329	-0.2108	0.809936	0.0327	1.183e-10	--
17:43911352:C:T	rs1876830	T	C	T	0.2396	0.208681	0.99764, 0.98794	3.59e-08	0.8192	0.0362	0.2071	0.2401	0.99888	0.0006283	0.7695	0.07664	0.2282	0.2329	-0.2108	0.809936	0.0327	1.183e-10	--
17:43911424:C:T	rs41457044	T	C	T	0.2396	0.208681	0.99757, 0.98776	3.59e-08	0.8192	0.0362	0.2071	0.2401	0.99887	0.0006283	0.7695	0.07664	0.2282	0.2329	-0.2108	0.809936	0.0327	1.183e-10	--
17:43911443:T:C	rs1876829	C	T	C	0.2396	0.208681	0.99764, 0.98794	3.59e-08	0.8192	0.0362	0.2071	0.2401	0.99892	0.0006283	0.7695	0.07664	0.2282	0.2329	0.2108	1.23467	0.0327	1.183e-10	++
17:43911525:C:T	rs1876828	T	C	T	0.2396	0.208681	0.99751, 0.98794	3.59e-08	0.8192	0.0362	0.2071	0.2401	0.99892	0.0006283	0.7695	0.07664	0.2282	0.2329	-0.2108	0.809936	0.0327	1.183e-10	--
17:43911832:T:C	rs1876827	C	T	C	0.2396	0.208681	0.99751, 0.98794	3.59e-08	0.8192	0.0362	0.2071	0.2401	genotyped	0.0006283	0.7695	0.07664	0.2282	0.2329	0.2108	1.23467	0.0327	1.183e-10	++
17:43911898:C:T	rs16940677	T	C	T	0.2396	0.208681	0.99749, 0.98777	3.59e-08	0.8192	0.0362	0.2071	0.2401	genotyped	0.0006283	0.7695	0.07664	0.2282	0.2329	-0.2108	0.809936	0.0327	1.183e-10	--
17:43912282:C:T	rs28364021	T	C	T	0.2396	0.208681	0.99762, 0.98793	3.59e-08	0.8192	0.0362	0.2071	0.2401	genotyped	0.0006283	0.7695	0.07664	0.2282	0.2329	-0.2108	0.809936	0.0327	1.183e-10	--
17:43912454:T:C	rs2316765	C	T	C	0.2396	0.208681	0.9976, 0.98791	3.59e-08	0.8192	0.0362	0.2071	0.2401	0.99892	0.0006283	0.7695	0.07664	0.2282	0.2329	0.2108	1.23467	0.0327	1.183e-10	++
17:43912582:C:T	rs878887	T	C	T	0.2396	0.208681	0.99743, 0.98764	3.59e-08	0.8192	0.0362	0.2071	0.2401	0.9988	0.0006283	0.7695	0.07664	0.2282	0.2329	-0.2108	0.809936	0.0327	1.183e-10	--
17:43912635:A:G	rs878888	G	A	G	0.2396	0.208681	0.99742, 0.98765	3.59e-08	0.8192	0.0362	0.2071	0.2401	0.99887	0.0006283	0.7695	0.07664	0.2282	0.2329	0.2108	1.23467	0.0327	1.183e-10	++
17:43912723:T:C	rs4525537	C	T	C	0.2396	0.208681	0.9974, 0.98765	3.59e-08	0.8192	0.0362	0.2071	0.2401	0.99887	0.0006283	0.7695	0.07664	0.2282	0.2329	0.2108	1.23467	0.0327	1.183e-10	++
17:43912830:T:C	rs4482334	C	T	C	0.2396	0.208681	0.99743, 0.98765	3.59e-08	0.8192	0.0362	0.2071	0.2401	0.99887	0.0006283	0.7695	0.07664	0.2282	0.2329	0.2108	1.23467	0.0327	1.183e-10	++
17:43913315:C:T	rs56127111	T	C	T	0.2396	0.208681	0.99763, 0.98801	3.59e-08	0.8192	0.0362	0.2071	0.2401	0.99891	0.0006283	0.7695	0.07664	0.2282	0.2329	-0.2108	0.809936	0.0327	1.183e-10	--
17:43914728:G:T	rs62054803	T	G	T	0.2396	0.208681	0.99754, 0.98784	3.59e-08	0.8192	0.0362	0.2071	0.2401	0.99873	0.0006256	0.7694	0.07664	0.2282	0.233	-0.2109	0.809855	0.0327	1.178e-10	--
17:43915054:A:G	rs62054805	G	A	G	0.2396	0.208681	0.99768, 0.98801	3.59e-08	0.8192	0.0362	0.2071	0.2401	0.99891	0.0006283	0.7695	0.07664	0.2282	0.2329	0.2108	1.23467	0.0327	1.183e-10	++
17:43915312:C:T	rs62054806	T	C	T	0.2396	0.208681	0.99768, 0.98802	3.59e-08	0.8192	0.0362	0.2071	0.2401	0.99892	0.0006283	0.7695	0.07664	0.2282	0.2329	-0.2108	0.809936	0.0327	1.183e-10	--
17:43916356:G:A	rs10445364	A	G	A	0.2396	0.208681	0.99758, 0.98795	3.59e-08	0.8192	0.0362	0.2071	0.2401	genotyped	0.0006283	0.7695	0.07664	0.2282	0.2329	-0.2108	0.809936	0.0327	1.183e-10	--
17:43923703:C:T	rs12185235	T	C	T	0.2396	0.250417	0.99662, 0.98724	3.59e-08	0.8192	0.03619	0.2071	0.2402	0.99846	0.0005316	0.7665	0.07676	0.2277	0.2329	-0.2115	0.809369	0.0327	1.035e-10	--
17:43896690:T:C	rs78074121	C	T	C	0.2396	0.250417	0.99142, 0.98746	3.61e-08	0.8193	0.03618	0.207	0.2402	0.99861	0.0006283	0.7695	0.07664	0.2282	0.2329	0.2107	1.23454	0.0327	1.187e-10	++
17:43927708:A:G	rs62054822	G	A	G	0.2406	0	0.99691, 0.98765	3.62e-08	0.8195	0.03614	0.2075	0.2406	0.99889	0.0005962	0.7687	0.07661	0.2282	0.2331	0.2107	1.23454	0.0327	1.144e-10	++
17:43897130:A:G	rs62057111	G	A	G	0.2396	0.208681	0.99161, 0.98784	3.63e-08	0.8193	0.03619	0.207	0.2401	0.99878	0.0006283	0.7695	0.07664	0.2282	0.2329	0.2107	1.23454	0.0327	1.197e-10	++
17:43908151:C:T	rs16940671	T	C	T	0.2396	0.166945	0.98862, 0.98369	3.63e-08	0.8192	0.03621	0.2067	0.24	0.99447	0.0007048	0.7711	0.07671	0.2282	0.2326	-0.2105	0.810179	0.0327	1.302e-10	--
17:43908152:C:T	rs16940672	T	C	T	0.2396	0.166945	0.98868, 0.98376	3.63e-08	0.8192	0.03621	0.2067	0.24	0.9945	0.0007048	0.7711	0.07671	0.2282	0.2326	-0.2105	0.810179	0.0327	1.302e-10	--
17:43929029:A:G	rs62054823	G	A	G	0.2406	0.0415628	0.99563, 0.98625	3.63e-08	0.8195	0.03613	0.2074	0.2405	0.99716	0.0007483	0.7726	0.07651	0.2282	0.2325	0.2098	1.23343	0.0327	1.346e-10	++
17:43925966:G:A	rs62054817	A	G	A	0.2406	0	0.99674, 0.9879	3.68e-08	0.8196	0.03614	0.2075	0.2406	0.99821	0.0006092	0.7691	0.0766	0.2282	0.233	-0.2105	0.810179	0.0327	1.188e-10	--
17:43896228:T:C	rs12150390	C	T	C	0.2396	0.208681	0.99172, 0.98787	3.71e-08	0.8194	0.03619	0.207	0.2401	0.99891	0.0006283	0.7695	0.07664	0.2282	0.2329	0.2106	1.23442	0.0327	1.221e-10	++
17:43896616:T:C	rs62057108	C	T	C	0.2396	0.208681	0.99158, 0.98769	3.71e-08	0.8194	0.03619	0.207	0.2401	0.99889	0.0006283	0.7695	0.07664	0.2282	0.2329	0.2106	1.23442	0.0327	1.221e-10	++
17:43896637:T:C	rs62057109	C	T	C	0.2396	0.208681	0.99158, 0.98769	3.71e-08	0.8194	0.03619	0.207	0.2401	0.99889	0.0006283	0.7695	0.07664	0.2282	0.2329	0.2106	1.23442	0.0327	1.221e-10	++
17:43896734:T:C	rs62057110	C	T	C	0.2396	0.208681	0.99151, 0.98777	3.71e-08	0.8194	0.03619	0.207	0.2401	0.99889	0.0006283	0.7695	0.07664	0.2282	0.2329	0.2106	1.23442	0.0327	1.221e-10	++
17:43897246:A:G	rs78587102	G	A	G	0.2396	0.208681	0.99157, 0.98782	3.71e-08	0.8194	0.03619	0.207	0.2401	0.99887	0.0006283	0.7695	0.07664	0.2282	0.2329	0.2106	1.23442	0.0327	1.221e-10	++
17:43897480:A:G	rs78506181	G	A	G	0.2396	0.208681	0.99162, 0.98778	3.71e-08	0.8194	0.03619	0.207	0.2401	0.99882	0.0006283	0.7695	0.07664	0.2282	0.2329	0.2106	1.23442	0.0327	1.221e-10	++
17:43898887:T:C	rs17762882	C	T	C	0.2396	0.208681	0.99158, 0.98764	3.71e-08	0.8194	0.03619	0.207	0.2401	0.99883	0.0006283	0.7695	0.07664	0.2282	0.2329	0.2106	1.23442	0.0327	1.221e-10	++
17:43899161:A:C	rs17762912	C	A	C	0.2396	0.208681	0.99089, 0.98731	3.71e-08	0.8194	0.03619	0.207	0.2401	0.99813	0.0006283	0.7695	0.07664	0.2282	0.2329	0.2106	1.23442	0.0327	1.221e-10	++
17:43899401:C:T	rs62057114	T	C	T	0.2396	0.208681	0.99093, 0.98726	3.71e-08	0.8194	0.03619	0.207	0.2401	0.99819	0.0006283	0.7695	0.07664	0.2282	0.2329	-0.2106	0.810098	0.0327	1.221e-10	--
17:43899611:C:T	rs78917479	T	C	T	0.2396	0.208681	0.99091, 0.98714	3.71e-08	0.8194	0.03619	0.207	0.2401	0.99815	0.0006283	0.7695	0.07664	0.2282	0.2329	-0.2106	0.810098	0.0327	1.221e-10	--
17:43899655:T:C	rs62057116	C	T	C	0.2396	0.208681	0.99046, 0.98684	3.71e-08	0.8194	0.03619	0.207	0.2401	0.99785	0.0006283	0.7695	0.07664	0.2282	0.2329	0.2106	1.23442	0.0327	1.221e-10	++
17:43899727:A:G	rs62057118	G	A	G	0.2396	0.208681	0.99052, 0.98678	3.71e-08	0.8194	0.03619	0.207	0.2401	0.99774	0.0006283	0.7695	0.07664	0.2282	0.2329	0.2106	1.23442	0.0327	1.221e-10	++
17:43899786:C:T	rs17762954	T	C	T	0.2396	0.208681	0.99094, 0.98718	3.71e-08	0.8194	0.03619	0.207	0.2401	0.99809	0.0006283	0.7695	0.07664	0.2282	0.2329	-0.2106	0.810098	0.0327	1.221e-10	--
17:43900434:A:G	rs55638417	G	A	G	0.2396	0.208681	0.99128, 0.9875	3.71e-08	0.8194	0.03619	0.207	0.2401	0.99836	0.0006283	0.7695	0.07664	0.2282	0.2329	0.2106	1.23442	0.0327	1.221e-10	++
17:43900697:C:T	rs79501144	T	C	T	0.2396	0.208681	0.99182, 0.98772	3.71e-08	0.8194	0.03619	0.207	0.2401	0.99891	0.0006283	0.7695	0.07664	0.2282	0.2329	-0.2106	0.810098	0.0327	1.221e-10	--
17:43900817:A:G	rs112137135	G	A	G	0.2396	0.208681	0.99178, 0.98766	3.71e-08	0.8194	0.03619	0.207	0.2401	0.99886	0.0006283	0.7695	0.07664	0.2282	0.2329	0.2106	1.23442	0.0327	1.221e-10	++
17:43901238:A:G	rs62057123	G	A	G	0.2396	0.208681	0.99176, 0.98772	3.71e-08	0.8194	0.03619	0.207	0.2401	0.99891	0.0006283	0.7695	0.07664	0.2282	0.2329	0.2106	1.23442	0.0327	1.221e-10	++
17:43901528:T:C	rs62057143	C	T	C	0.2396	0.208681	0.99191, 0.98788	3.71e-08	0.8194	0.03619	0.207	0.2401	0.99891	0.0006283	0.7695	0.07664	0.2282	0.2329	0.2106	1.23442	0.0327	1.221e-10	++
17:43901558:A:G	rs62057144	G	A	G	0.2396	0.208681	0.99191, 0.98788	3.71e-08	0.8194	0.03619	0.207	0.2401	0.99891	0.0006283	0.7695	0.07664	0.2282	0.2329	0.2106	1.23442	0.0327	1.221e-10	++
17:43902216:C:T	rs4335809	T	C	T	0.2396	0.208681	0.99192, 0.98788	3.71e-08	0.8194	0.03619	0.207	0.2401	0.9989	0.0006283	0.7695	0.07664	0.2282	0.2329	-0.2106	0.810098	0.0327	1.221e-10	--
17:43902505:C:T	rs4341787	T	C	T	0.2406	0.207814	0.99188, 0.98782	3.71e-08	0.8194	0.03619	0.207	0.2401	0.9989	0.0006283	0.7695	0.07664	0.2282	0.2329	-0.2106	0.810098	0.0327	1.221e-10	--
17:43902522:G:A	rs4523962	A	G	A	0.2396	0.208681	0.99187, 0.9878	3.71e-08	0.8194	0.03619	0.207	0.2401	0.99889	0.0006283	0.7695	0.07664	0.2282	0.2329	-0.2106	0.810098	0.0327	1.221e-10	--
17:43902738:C:A	rs3885074	A	C	A	0.2396	0.208681	0.99186, 0.98779	3.71e-08	0.8194	0.03619	0.207	0.2401	0.9989	0.0006283	0.7695	0.07664	0.2282	0.2329	-0.2106	0.810098	0.0327	1.221e-10	--
17:43902799:A:G	rs3885075	G	A	G	0.2396	0.208681	0.99178, 0.98778	3.71e-08	0.8194	0.03619	0.207	0.2401	0.9989	0.0006283	0.7695	0.07664	0.2282	0.2329	0.2106	1.23442	0.0327	1.221e-10	++
17:43902842:C:T	rs41280116	T	C	T	0.2396	0.208681	0.99173, 0.98778	3.71e-08	0.8194	0.03619	0.207	0.2401	genotyped	0.0006283	0.7695	0.07664	0.2282	0.2329	-0.2106	0.810098	0.0327	1.221e-10	--
17:43902861:C:A	rs34283254	A	C	A	0.2396	0.208681	0.99175, 0.98778	3.71e-08	0.8194	0.03619	0.207	0.2401	0.9989	0.0006283	0.7695	0.07664	0.2282	0.2329	-0.2106	0.810098	0.0327	1.221e-10	--
17:43903546:A:G	rs62057149	G	A	G	0.2396	0.208681	0.9918, 0.98784	3.71e-08	0.8194	0.03619	0.207	0.2401	0.99888	0.0006283	0.7695	0.07664	0.2282	0.2329	0.2106	1.23442	0.0327	1.221e-10	++
17:43903548:C:T	rs62057150	T	C	T	0.2396	0.208681	0.99181, 0.98785	3.71e-08	0.8194	0.03619	0.207	0.2401	0.99889	0.0006283	0.7695	0.07664	0.2282	0.2329	-0.2106	0.810098	0.0327	1.221e-10	--
17:43904528:T:C	rs62057153	C	T	C	0.2396	0.208681	0.99188, 0.98787	3.71e-08	0.8194	0.03619	0.207	0.2401	0.99885	0.0006283	0.7695	0.07664	0.2282	0.2329	0.2106	1.23442	0.0327	1.221e-10	++
17:43904610:C:T	rs62057154	T	C	T	0.2396	0.208681	0.99189, 0.98788	3.71e-08	0.8194	0.03619	0.207	0.2401	0.99886	0.0006283	0.7695	0.07664	0.2282	0.2329	-0.2106	0.810098	0.0327	1.221e-10	--
17:43904673:C:T	rs62057155	T	C	T	0.2396	0.208681	0.99189, 0.98788	3.71e-08	0.8194	0.03619	0.207	0.2401	0.99886	0.0006283	0.7695	0.07664	0.2282	0.2329	-0.2106	0.810098	0.0327	1.221e-10	--
17:43905134:G:A	rs78872653	A	G	A	0.2396	0.208681	0.99172, 0.98788	3.71e-08	0.8194	0.03619	0.207	0.2401	0.99884	0.0006283	0.7695	0.07664	0.2282	0.2329	-0.2106	0.810098	0.0327	1.221e-10	--
17:43931907:C:A	rs56146262	A	C	A	0.2396	0.208681	0.99602, 0.9883	3.71e-08	0.8194	0.0362	0.2071	0.2401	0.99758	0.0006283	0.7695	0.07664	0.2282	0.2329	-0.2106	0.810098	0.0327	1.232e-10	--
17:43903336:G:A	rs17763050	A	G	A	0.2396	0.0417362	0.98593, 0.98059	3.73e-08	0.8194	0.0362	0.2065	0.2397	genotyped	0.0007178	0.7716	0.07664	0.2282	0.2328	-0.2101	0.810503	0.0327	1.361e-10	--
17:43902944:C:T	rs1912151	T	C	T	0.2396	0.208681	0.99163, 0.98775	3.77e-08	0.8195	0.03619	0.207	0.2401	genotyped	0.0006283	0.7695	0.07664	0.2282	0.2329	-0.2105	0.810179	0.0327	1.246e-10	--
17:43902997:G:A	rs1396862	A	G	A	0.2396	0.208681	0.99167, 0.98777	3.77e-08	0.8195	0.03619	0.207	0.2401	0.9989	0.0006283	0.7695	0.07664	0.2282	0.2329	-0.2105	0.810179	0.0327	1.246e-10	--
17:43903089:C:T	rs41280118	T	C	T	0.2396	0.208681	0.99158, 0.98778	3.77e-08	0.8195	0.03619	0.207	0.2401	0.99876	0.0006283	0.7695	0.07664	0.2282	0.2329	-0.2105	0.810179	0.0327	1.246e-10	--
17:43925605:G:A	rs17769490	A	G	A	0.2406	0.0415628	0.99752, 0.98825	3.78e-08	0.8197	0.03614	0.2075	0.2405	genotyped	0.0006092	0.7691	0.0766	0.2282	0.233	-0.2104	0.81026	0.0327	1.212e-10	--
17:43925729:A:G	rs77063768	G	A	G	0.2406	0.0415628	0.99737, 0.98824	3.78e-08	0.8197	0.03614	0.2075	0.2405	0.99884	0.0006092	0.7691	0.0766	0.2282	0.233	0.2104	1.23417	0.0327	1.212e-10	++
17:43926056:A:C	rs62054818	C	A	C	0.2406	0.0415628	0.99744, 0.98801	3.78e-08	0.8197	0.03614	0.2075	0.2405	0.99891	0.0006092	0.7691	0.0766	0.2282	0.233	0.2104	1.23417	0.0327	1.212e-10	++
17:43926149:A:G	rs62054819	G	A	G	0.2406	0.0415628	0.997, 0.98768	3.78e-08	0.8197	0.03614	0.2075	0.2405	0.99856	0.0006092	0.7691	0.0766	0.2282	0.233	0.2104	1.23417	0.0327	1.212e-10	++
17:43926755:A:G	rs62054820	G	A	G	0.2406	0.0415628	0.99707, 0.98762	3.78e-08	0.8197	0.03614	0.2075	0.2405	0.9989	0.0006092	0.7691	0.0766	0.2282	0.233	0.2104	1.23417	0.0327	1.212e-10	++
17:43926948:A:G	rs56113217	G	A	G	0.2406	0.0415628	0.99683, 0.98727	3.78e-08	0.8197	0.03614	0.2075	0.2405	0.99838	0.0006092	0.7691	0.0766	0.2282	0.233	0.2104	1.23417	0.0327	1.212e-10	++
17:43926992:C:T	rs56269136	T	C	T	0.2406	0.0415628	0.99704, 0.98741	3.78e-08	0.8197	0.03614	0.2075	0.2405	0.99891	0.0006092	0.7691	0.0766	0.2282	0.233	-0.2104	0.81026	0.0327	1.212e-10	--
17:43893259:G:A	rs117365970	A	G	A	0.2396	0.166945	0.98822, 0.98447	3.84e-08	0.8196	0.03618	0.207	0.24	0.99507	0.0006593	0.7702	0.07666	0.2282	0.2326	-0.2103	0.810341	0.0327	1.307e-10	--
17:43903106:A:G	rs62057146	G	A	G	0.2396	0.166945	0.99152, 0.98751	3.89e-08	0.8196	0.03619	0.207	0.24	0.99888	0.0006283	0.7695	0.07664	0.2282	0.2329	0.2104	1.23417	0.0327	1.271e-10	++
17:43897722:T:C	rs79600142	C	T	C	0.2396	0.166945	0.99167, 0.98797	3.92e-08	0.8197	0.03619	0.207	0.24	0.9989	0.0006283	0.7695	0.07664	0.2282	0.2329	0.2103	1.23405	0.0327	1.297e-10	++
17:43898459:C:T	rs111739681	T	C	T	0.2396	0.166945	0.9917, 0.98782	3.92e-08	0.8197	0.03619	0.207	0.24	0.99889	0.0006283	0.7695	0.07664	0.2282	0.2329	-0.2103	0.810341	0.0327	1.297e-10	--
17:43914809:C:T	rs62054804	T	C	T	0.2396	0.292154	0.99747, 0.98783	3.94e-08	0.8197	0.03619	0.2073	0.2403	0.99858	0.0005958	0.7687	0.0766	0.2282	0.233	-0.2105	0.810179	0.0327	1.241e-10	--
17:43899736:G:A	rs62057119	A	G	A	0.2396	0.208681	0.99047, 0.98687	4.02e-08	0.8198	0.03619	0.207	0.2401	0.99771	0.0006283	0.7695	0.07664	0.2282	0.2329	-0.2102	0.810422	0.0327	1.324e-10	--
17:43903298:G:A	rs62057147	A	G	A	0.2396	0.250417	0.99116, 0.98719	4.08e-08	0.82	0.03617	0.2071	0.2402	0.99859	0.0006398	0.7697	0.07668	0.2287	0.2331	-0.21	0.810584	0.0327	1.376e-10	--
17:43879308:A:G	rs80184151	G	A	G	0.2396	0.166945	0.9903, 0.98929	4.09e-08	0.8199	0.03618	0.207	0.24	0.99818	0.0006914	0.7707	0.07677	0.2277	0.2321	0.2098	1.23343	0.0327	1.445e-10	++
17:43881790:C:T	rs17689378	T	C	T	0.2396	0.166945	0.99026, 0.9892	4.09e-08	0.8199	0.03618	0.207	0.24	0.99814	0.0006914	0.7707	0.07677	0.2277	0.2321	-0.2098	0.810746	0.0327	1.445e-10	--
17:43885291:G:A	rs62057101	A	G	A	0.2396	0.166945	0.9898, 0.98913	4.09e-08	0.8199	0.03618	0.207	0.24	0.99832	0.0006849	0.7706	0.07676	0.2277	0.2323	-0.2098	0.810746	0.0327	1.436e-10	--
17:43914554:C:A	rs10445362	A	C	A	0.2396	0.208681	0.99752, 0.98778	4.09e-08	0.8199	0.03619	0.2073	0.2401	0.99876	0.0006283	0.7695	0.07664	0.2282	0.2329	-0.2101	0.810503	0.0327	1.35e-10	--
17:43914558:G:A	rs10445363	A	G	A	0.2396	0.208681	0.99752, 0.98777	4.09e-08	0.8199	0.03619	0.2073	0.2401	0.99875	0.0006283	0.7695	0.07664	0.2282	0.2329	-0.2101	0.810503	0.0327	1.35e-10	--
17:44126365:C:T	rs7218319	T	C	T	0.2465	0.649087	0.94175, 0.99194	4.1e-08	0.8215	0.03583	0.2138	0.2449	0.995	0.0008319	0.7769	0.07554	0.2352	0.2374	-0.2069	0.813101	0.0324	1.655e-10	--
17:43894102:T:C	rs28364025	C	T	C	0.2396	0.208681	0.99143, 0.98767	4.11e-08	0.8199	0.03619	0.207	0.2401	0.99856	0.0006149	0.7691	0.07665	0.2282	0.233	0.2102	1.23392	0.0327	1.327e-10	++
17:43894159:C:T	rs28364023	T	C	T	0.2396	0.208681	0.99156, 0.98784	4.11e-08	0.8199	0.03619	0.207	0.2401	genotyped	0.0006283	0.7695	0.07664	0.2282	0.2329	-0.2101	0.810503	0.0327	1.35e-10	--
17:43810896:C:T	rs77804065	T	C	T	0.2505	2.87425	0.97215, 0.96918	4.18e-08	0.8211	0.03594	0.2105	0.2433	0.97188	0.0002973	0.7584	0.07644	0.2266	0.235	-0.2115	0.809369	0.0325	7.897e-11	--
17:44116950:T:G	rs7221390	G	T	G	0.2465	0.649087	0.94195, 0.99195	4.24e-08	0.8217	0.03584	0.2138	0.2449	0.99598	0.0006529	0.7728	0.07562	0.2347	0.2374	0.2076	1.23072	0.0324	1.445e-10	++
17:43946223:G:A	rs753235	A	G	A	0.2435	0.328542	0.97838, 0.99273	4.25e-08	0.8211	0.03597	0.2106	0.2427	0.99763	0.001505	0.7863	0.07575	0.233	0.2348	-0.2051	0.814566	0.0325	2.763e-10	--
17:43893260:T:C	rs117646503	C	T	C	0.2396	0.208681	0.99167, 0.98814	4.41e-08	0.8203	0.03618	0.2071	0.2401	0.9989	0.0006283	0.7695	0.07664	0.2282	0.2329	0.2097	1.23331	0.0327	1.45e-10	++
17:43893403:G:A	rs17762769	A	G	A	0.2396	0.208681	0.99168, 0.98806	4.41e-08	0.8203	0.03618	0.2071	0.2401	genotyped	0.0006283	0.7695	0.07664	0.2282	0.2329	-0.2097	0.810827	0.0327	1.45e-10	--
17:43894510:G:A	rs55779147	A	G	A	0.2396	0.208681	0.99174, 0.98804	4.41e-08	0.8203	0.03618	0.2071	0.2401	0.99891	0.0006283	0.7695	0.07664	0.2282	0.2329	-0.2097	0.810827	0.0327	1.45e-10	--
17:43894547:C:T	rs56357543	T	C	T	0.2396	0.208681	0.99163, 0.98793	4.41e-08	0.8203	0.03618	0.2071	0.2401	0.99861	0.0006283	0.7695	0.07664	0.2282	0.2329	-0.2097	0.810827	0.0327	1.45e-10	--
17:43894609:A:G	rs56099546	G	A	G	0.2396	0.208681	0.99163, 0.98793	4.41e-08	0.8203	0.03618	0.2071	0.2401	0.99861	0.0006283	0.7695	0.07664	0.2282	0.2329	0.2097	1.23331	0.0327	1.45e-10	++
17:44115440:T:C	rs8077487	C	T	C	0.2465	0.689655	0.94197, 0.99224	4.47e-08	0.8219	0.03585	0.2137	0.2448	0.99606	0.0008319	0.7769	0.07554	0.2352	0.2374	0.2065	1.22937	0.0324	1.824e-10	++
17:43919105:C:T	rs2106785	T	C	T	0.2386	0.3772	0.98922, 0.97988	4.52e-08	0.8203	0.03621	0.2067	0.2395	0.98832	0.0005653	0.7676	0.07671	0.2277	0.2323	-0.2102	0.810422	0.0327	1.374e-10	--
17:44138201:T:C	rs7220752	C	T	C	0.2465	0.649087	0.94188, 0.99017	4.6e-08	0.8222	0.03583	0.2142	0.2449	0.99488	0.0008319	0.7769	0.07554	0.2352	0.2374	0.2062	1.229	0.0324	1.904e-10	++
17:43892784:T:G	rs55915917	G	T	G	0.2256	6.38298	0.97539, 0.9712	4.65e-08	0.8207	0.03616	0.2069	0.24	0.99662	0.0006516	0.7704	0.07651	0.2282	0.2331	0.2091	1.23257	0.0327	1.581e-10	++
17:43895530:C:T	rs2316763	T	C	T	0.2396	0.208681	0.99114, 0.98706	4.7e-08	0.8207	0.03618	0.2071	0.2401	genotyped	0.0006283	0.7695	0.07664	0.2282	0.2329	-0.2093	0.811152	0.0327	1.571e-10	--
17:43895602:T:G	rs2316764	G	T	G	0.2396	0.208681	0.99106, 0.98692	4.7e-08	0.8207	0.03618	0.2071	0.2401	genotyped	0.0006283	0.7695	0.07664	0.2282	0.2329	0.2093	1.23281	0.0327	1.571e-10	++
17:43895653:A:G	rs4277389	G	A	G	0.2396	0.208681	0.99117, 0.98706	4.7e-08	0.8207	0.03618	0.2071	0.2401	0.99891	0.0006283	0.7695	0.07664	0.2282	0.2329	0.2093	1.23281	0.0327	1.571e-10	++
17:43895696:G:A	rs4566211	A	G	A	0.2396	0.208681	0.9911, 0.98706	4.7e-08	0.8207	0.03618	0.2071	0.2401	0.99876	0.0006283	0.7695	0.07664	0.2282	0.2329	-0.2093	0.811152	0.0327	1.571e-10	--
17:43895751:G:A	rs4566212	A	G	A	0.2396	0.208681	0.99127, 0.98724	4.7e-08	0.8207	0.03618	0.2071	0.2401	0.99888	0.0006283	0.7695	0.07664	0.2282	0.2329	-0.2093	0.811152	0.0327	1.571e-10	--
17:43895797:T:C	rs4309444	C	T	C	0.2396	0.208681	0.9912, 0.98712	4.7e-08	0.8207	0.03618	0.2071	0.2401	0.99891	0.0006283	0.7695	0.07664	0.2282	0.2329	0.2093	1.23281	0.0327	1.571e-10	++
17:43896032:C:T	rs62057107	T	C	T	0.2396	0.208681	0.99144, 0.98742	4.7e-08	0.8207	0.03618	0.2071	0.2401	0.99888	0.0006283	0.7695	0.07664	0.2282	0.2329	-0.2093	0.811152	0.0327	1.571e-10	--
17:44228169:C:T	rs1918793	T	C	T	0.2485	1.167	0.92605, 0.95364	4.76e-08	0.8225	0.03579	0.2153	0.2456	0.98097	0.001633	0.7887	0.07534	0.2384	0.2388	-0.2031	0.816197	0.0323	3.309e-10	--
17:43894990:T:G	rs739645	G	T	G	0.2396	0.166945	0.99145, 0.98753	4.78e-08	0.8208	0.03618	0.2071	0.24	0.99873	0.0006283	0.7695	0.07664	0.2282	0.2329	0.2092	1.23269	0.0327	1.603e-10	++
17:44110271:G:A	rs7350980	A	G	A	0.2465	0.730223	0.94194, 0.99201	4.86e-08	0.8223	0.03585	0.2137	0.2447	0.99629	0.0008582	0.7774	0.07554	0.2352	0.2373	-0.206	0.813833	0.0324	2.023e-10	--
