# Supplementary material for: Genome-wide analyses reveal a potential role for the MAPT, MOBP, and APOE loci in sporadic frontotemporal dementia
Source: Am J Hum Genet. 2024 Jun 17;111(7):1316–29. doi: 10.1016/j.ajhg.2024.05.017 (PMC11267522; doi:10.1016/j.ajhg.2024.05.017)
Supplement: Table S3. Association analysis using MAOS (A1, minor allele; bold, risk allele) [file mmc3.xlsx]

## Sheet: Supp Table 3
						Discovery											Replication							Joint Analysis
							Minor Allele Frequency			PLINK			MAOS					Minor Allele Frequency		PLINK				METAL
	rsnumber	Chr	Base pair	Locus	A1/A2	ImpScore (Rsq) (1,2)	Controls	Cases	1000G EUR	OR	SE	p value	OR	SE	p value		ImpScore (Rsq)	Controls	Cases	OR	SE	p value		OR	SE	p value
	rs199443	17	44819565	MAPT	T/C	0.96, 0.96	0.2239	0.187	0.2227	1.25691	0.03746	1.03e-09	1.26886	0.038745	7.951e-10		Genotyped	0.2198	0.2099	1.30634	0.07718	0.0005343		1.26617	0.0337	2.501e-12
	rs6857	19	45392254	APOE	T/C	0.96, 0.98	0.1508	0.1793	0.165	1.27	0.03867	6.22e-10	1.30238	0.039443	2.111e-11		0.99	0.161	0.1814	1.283	0.07154	0.000501		1.2729	0.034	1.305e-12
	A1 = minor allele
	bold = risk allele
