# Supplementary material for: Genome-wide analyses reveal a potential role for the MAPT, MOBP, and APOE loci in sporadic frontotemporal dementia
Source: Am J Hum Genet. 2024 Jun 17;111(7):1316–29. doi: 10.1016/j.ajhg.2024.05.017 (PMC11267522; doi:10.1016/j.ajhg.2024.05.017)
Supplement: Table S4. Summary of suggestive markers taken forward for replication [file mmc4.xlsx]

## Sheet: Supp Table 4
				VEP annotation				PLINK Discovery						PLINK Replication					METAL Joint Analysis
Marker	rs number	A1	A2	Allele	Locus	EUR_AF	ImpScore (Rsq) (1,2)	p value	OR(A1)	SE	MAF cases	MAF controls	ImpScore (Rsq)	p value	OR(A1)	SE	MAF cases	MAF controls	Effect	OR	SE	p value	Direction
3:39472447:G:A	rs13081054	A	G	A	-	0.4583	0.92877, 0.97358	1.119e-06	0.8656	0.02964	0.4328	0.4751	0.76698	0.006329	0.8553	0.05725	0.4128	0.4688	-0.1469	0.86338	0.0263	2.411e-08	--
3:39472525:C:T	rs11129832	T	C	T	-	0.4583	0.92873, 0.97355	1.119e-06	0.8656	0.02964	0.4328	0.4751	0.76699	0.006329	0.8553	0.05725	0.4128	0.4688	-0.1469	0.86338	0.0263	2.411e-08	--
3:39472790:G:A	rs12495185	A	G	A	-	0.4583	0.92875, 0.97354	1.119e-06	0.8656	0.02964	0.4328	0.4751	0.76694	0.006329	0.8553	0.05725	0.4128	0.4688	-0.1469	0.86338	0.0263	2.411e-08	--
3:39473224:C:T	rs2018725	T	C	T	-	0.4583	0.92877, 0.97367	1.119e-06	0.8656	0.02964	0.4328	0.4751	0.76703	0.006329	0.8553	0.05725	0.4128	0.4688	-0.1469	0.86338	0.0263	2.411e-08	--
3:39473591:A:G	rs1009966	G	A	G	-	0.4602	0.92889, 0.97383	1.119e-06	0.8656	0.02964	0.4328	0.4751	0.76705	0.006184	0.8549	0.05724	0.4128	0.469	0.147	1.15835	0.0263	2.356e-08	++
3:39474412:A:G	rs13073538	G	A	G	-	0.4612	0.9288, 0.97743	1.236e-06	0.8661	0.02964	0.4329	0.4751	0.76695	0.006184	0.8549	0.05724	0.4128	0.469	0.1465	1.15777	0.0263	2.603e-08	++
3:39474425:T:C	rs13096483	C	T	C	-	0.4612	0.92874, 0.97733	1.236e-06	0.8661	0.02964	0.4329	0.4751	0.76688	0.006184	0.8549	0.05724	0.4128	0.469	0.1465	1.15777	0.0263	2.603e-08	++
3:39474958:A:G	rs35310432	G	A	G	-	0.4602	0.9289, 0.97757	1.236e-06	0.8661	0.02964	0.4329	0.4751	0.76705	0.006184	0.8549	0.05724	0.4128	0.469	0.1465	1.15777	0.0263	2.603e-08	++
3:39476381:G:T	rs11129833	T	G	T	-	0.4602	0.92892, 0.97756	1.315e-06	0.8664	0.02964	0.433	0.4752	0.7669	0.006184	0.8549	0.05724	0.4128	0.469	-0.1462	0.863985	0.0263	2.762e-08	--
3:39478695:C:T	rs674243	C	T	T	-	0.5348	0.92657, 0.97582	2.214e-06	0.8693	0.02959	0.4381	0.4783	0.72142	0.09106	0.909	0.05646	0.4543	0.4977	0.1304	1.13928	0.0262	6.454e-07	++
3:39479881:T:G	rs12495623	G	T	G	-	0.4602	0.9289, 0.97745	1.321e-06	0.8665	0.02964	0.433	0.4751	0.76683	0.006184	0.8549	0.05724	0.4128	0.469	0.1461	1.15731	0.0263	2.817e-08	++
3:39480294:G:A	rs938183	A	G	A	-	0.4602	0.92895, 0.97759	1.321e-06	0.8665	0.02964	0.433	0.4751	0.76687	0.006184	0.8549	0.05724	0.4128	0.469	-0.1461	0.864071	0.0263	2.817e-08	--
3:39481835:G:A	rs12494100	A	G	A	-	0.4592	0.92889, 0.97755	1.303e-06	0.8664	0.02964	0.433	0.4752	0.76674	0.006184	0.8549	0.05724	0.4128	0.469	-0.1462	0.863985	0.0263	2.762e-08	--
3:39482661:A:G	rs13079576	G	A	G	-	0.4602	0.92895, 0.97764	1.303e-06	0.8664	0.02964	0.433	0.4752	0.76683	0.006184	0.8549	0.05724	0.4128	0.469	0.1462	1.15743	0.0263	2.762e-08	++
3:39484511:C:T	rs13059755	T	C	T	-	0.4602	0.93423, 0.97766	1.362e-06	0.8666	0.02964	0.4333	0.4753	0.76683	0.006043	0.8546	0.05725	0.4128	0.4691	-0.1461	0.864071	0.0263	2.831e-08	--
3:39484723:A:G	rs11705945	G	A	G	-	0.4602	0.9342, 0.98345	1.399e-06	0.8667	0.02964	0.4334	0.4753	0.7668	0.006043	0.8546	0.05725	0.4128	0.4691	0.146	1.1572	0.0263	2.888e-08	++
3:39488346:A:G	rs11129834	G	A	G	-	0.4602	0.93423, 0.98345	1.424e-06	0.8668	0.02964	0.4336	0.4753	0.77535	0.06879	0.9027	0.05624	0.444	0.4898	0.1341	1.14351	0.0262	3.135e-07	++
3:39488452:T:C	rs11129835	C	T	C	-	0.4811	0.93414, 0.98372	5.59e-06	0.8746	0.02952	0.4529	0.4933	0.75427	0.08792	0.9084	0.05627	0.4591	0.5053	0.1258	1.13406	0.0261	1.49e-06	++
3:39489877:C:A	rs6770797	A	C	A	-	0.4612	0.93259, 0.98112	1.302e-06	0.8664	0.02964	0.4337	0.4756	0.77308	0.06413	0.901	0.05629	0.4435	0.4897	-0.1349	0.873803	0.0262	2.69e-07	--
3:39489879:C:T	rs6770798	T	C	T	-	0.4602	0.93265, 0.98097	1.302e-06	0.8664	0.02964	0.4337	0.4756	0.77302	0.0689	0.9027	0.05625	0.444	0.4897	-0.1345	0.874153	0.0262	2.916e-07	--
3:39490061:C:T	rs2370964	T	C	T	-	0.4811	0.93411, 0.9836	5.57e-06	0.8745	0.02952	0.4529	0.4933	0.75408	0.08934	0.9088	0.05628	0.4591	0.505	-0.1258	0.881791	0.0261	1.492e-06	--
3:39490096:G:A	rs2887901	A	G	A	-	0.4811	0.93411, 0.9836	5.57e-06	0.8745	0.02952	0.4529	0.4933	0.75409	0.08934	0.9088	0.05628	0.4591	0.505	-0.1258	0.881791	0.0261	1.492e-06	--
3:39490622:G:T	rs4525803	T	G	T	-	0.4602	0.93414, 0.98324	1.424e-06	0.8668	0.02964	0.4336	0.4753	0.77528	0.06999	0.9031	0.05624	0.444	0.4896	-0.134	0.87459	0.0262	3.197e-07	--
3:39491284:T:C	rs3914283	C	T	C	-	0.4592	0.93403, 0.9831	3.103e-06	0.871	0.02962	0.436	0.4773	0.77614	0.05557	0.8979	0.05624	0.444	0.4909	0.1315	1.14054	0.0262	5.222e-07	++
3:39491480:G:A	rs36020975	A	G	A	-	0.4592	0.93402, 0.98315	3.103e-06	0.871	0.02962	0.436	0.4773	0.77621	0.05557	0.8979	0.05624	0.444	0.4909	-0.1315	0.876779	0.0262	5.222e-07	--
3:39491567:C:T	rs34629457	T	C	T	-	0.4592	0.93402, 0.98315	3.103e-06	0.871	0.02962	0.436	0.4773	0.77619	0.05557	0.8979	0.05624	0.444	0.4909	-0.1315	0.876779	0.0262	5.222e-07	--
3:39492246:C:A	rs11706071	A	C	A	-	0.4662	0.92542, 0.97607	4.788e-06	0.8734	0.0296	0.444	0.4865	0.77665	0.07734	0.9053	0.05632	0.4553	0.5031	-0.1276	0.880205	0.0262	1.117e-06	--
3:39512551:C:T	rs13079368	T	C	T	MOBP	0.4781	0.9336, 0.98013	2.897e-06	0.8705	0.02964	0.4518	0.4983	0.87364	0.09842	0.9116	0.05597	0.4446	0.492	-0.1286	0.879326	0.0262	9.158e-07	--
3:39526874:C:T	rs1464047	T	C	T	MOBP	0.4791	genotyped, genotyped	3.469e-06	0.8715	0.02963	0.4525	0.4988	genotyped	0.1035	0.9129	0.056	0.4451	0.4921	-0.1274	0.880381	0.0262	1.15e-06	--
9:78522790:G:A	rs62559219	A	G	A	PCSK5	0.0855	0.9278, 0.8153	2.449e-06	0.7301	0.06676	0.04539	0.06476	-	-	-	-	-	-	-	-	-	-	-
9:78524156:T:C	rs62559220	C	T	C	PCSK5	0.0855	0.92381, 0.81397	2.807e-06	0.7302	0.06713	0.04486	0.06401	-	-	-	-	-	-	-	-	-	-	-
9:78524157:T:G	rs62559221	G	T	G	PCSK5	0.0855	0.92397, 0.81408	2.807e-06	0.7302	0.06713	0.04486	0.06401	-	-	-	-	-	-	-	-	-	-	-
9:78524465:T:G	rs62559223	G	T	G	PCSK5	0.0865	0.9276, 0.81441	1.703e-06	0.7327	0.06498	0.04819	0.06837	-	-	-	-	-	-	-	-	-	-	-
9:78524939:A:G	rs62559224	G	A	G	PCSK5	0.0855	0.92638, 0.81498	1.928e-06	0.7269	0.06701	0.04499	0.06445	-	-	-	-	-	-	-	-	-	-	-
9:78526004:T:C	rs79121018	C	T	C	PCSK5	0.0855	0.92627, 0.76992	1.979e-06	0.7269	0.06707	0.04486	0.06436	-	-	-	-	-	-	-	-	-	-	-
9:78533930:G:A	rs77637649	A	G	A	PCSK5	0.0855	0.87004, 0.7682	2.711e-06	0.7294	0.06727	0.0446	0.06379	-	-	-	-	-	-	-	-	-	-	-
9:78534727:G:A	rs62555868	A	G	A	PCSK5	0.0855	0.86992, 0.76805	2.711e-06	0.7294	0.06727	0.0446	0.06379	-	-	-	-	-	-	-	-	-	-	-
9:78535103:A:G	rs76916366	G	A	G	PCSK5	0.0855	0.86903, 0.76778	2.415e-06	0.7282	0.06725	0.0446	0.06387	-	-	-	-	-	-	-	-	-	-	-
9:78535157:A:G	rs62555869	G	A	G	PCSK5	0.0855	0.86786, 0.76683	2.582e-06	0.7292	0.06718	0.04473	0.06396	-	-	-	-	-	-	-	-	-	-	-
9:78535637:A:G	rs62555870	G	A	G	PCSK5	0.0855	0.86861, 0.76745	2.842e-06	0.7301	0.06718	0.04473	0.06392	-	-	-	-	-	-	-	-	-	-	-
9:78536409:G:A	rs62555871	A	G	A	PCSK5	0.0855	0.86864, 0.76734	2.153e-06	0.7271	0.06725	0.0446	0.06392	-	-	-	-	-	-	-	-	-	-	-
9:78538771:A:C	rs62555874	C	A	C	PCSK5	0.0865	0.86886, 0.74535	1.47e-06	0.7197	0.06832	0.0426	0.0629	-	-	-	-	-	-	-	-	-	-	-
9:78538791:G:A	rs62555875	A	G	A	PCSK5	0.0865	0.86884, 0.74534	1.616e-06	0.7206	0.06832	0.0426	0.06285	-	-	-	-	-	-	-	-	-	-	-
9:78539175:T:C	rs62555877	C	T	C	PCSK5	0.0855	0.86882, 0.74591	1.769e-06	0.7219	0.06821	0.04273	0.06298	-	-	-	-	-	-	-	-	-	-	-
9:78539478:T:C	rs58284461	C	T	C	PCSK5	0.0855	0.86855, 0.74549	1.316e-06	0.7199	0.06794	0.0434	0.06334	-	-	-	-	-	-	-	-	-	-	-
9:78540989:G:A	rs75480378	A	G	A	PCSK5	0.0905	0.85892, 0.7416	5.659e-06	0.7419	0.06578	0.04646	0.06646	-	-	-	-	-	-	-	-	-	-	-
9:78541021:T:G	rs78393216	G	T	G	PCSK5	0.0855	0.86877, 0.74591	1.384e-06	0.7192	0.06829	0.0426	0.06294	-	-	-	-	-	-	-	-	-	-	-
9:78541059:A:G	rs76573513	G	A	G	PCSK5	0.0855	0.86857, 0.74541	1.007e-06	0.717	0.06802	0.04326	0.06334	-	-	-	-	-	-	-	-	-	-	-
9:78541147:G:A	rs62555878	A	G	A	PCSK5	0.0855	0.86858, 0.74527	1.007e-06	0.717	0.06802	0.04326	0.06334	-	-	-	-	-	-	-	-	-	-	-
9:78542257:A:G	rs74363683	G	A	G	PCSK5	0.0855	0.868, 0.74544	1.293e-06	0.7184	0.06833	0.04247	0.06294	-	-	-	-	-	-	-	-	-	-	-
9:78543964:A:G	rs113539940	G	A	G	PCSK5	0.0855	0.83296, 0.74385	2.633e-06	0.7221	0.06931	0.0414	0.06094	-	-	-	-	-	-	-	-	-	-	-
9:78543969:A:G	rs113462765	G	A	G	PCSK5	0.0855	0.83242, 0.74213	2.919e-06	0.7239	0.0691	0.04167	0.06125	-	-	-	-	-	-	-	-	-	-	-
9:78544487:A:G	rs62555887	G	A	G	PCSK5	0.0855	0.83075, 0.7359	1.875e-06	0.719	0.06922	0.0414	0.06116	-	-	-	-	-	-	-	-	-	-	-
9:78544491:G:A	rs62555888	A	G	A	PCSK5	0.0855	0.83189, 0.73819	3.226e-06	0.7234	0.06956	0.041	0.06027	-	-	-	-	-	-	-	-	-	-	-
